# Supplementary material for: Identification of a risk model for prognostic and therapeutic prediction in renal cell carcinoma based on infiltrating M0 cells
Source: Sci Rep. 2024 Jun 11;14:13390. doi: 10.1038/s41598-024-64207-0 (PMC11166996; doi:10.1038/s41598-024-64207-0)
Supplement: Supplementary file 1 — Supplementary Information 1. [file 41598_2024_64207_MOESM1_ESM.xlsx]

## Sheet: Additional file 1
Supplementary Dataset File1. DEGs in M0 high and low infiltration groups.
	logFC	AveExpr	t	P.Value	adj.P.Val	B
TRPM3	-1.20952	0.421178	9.8434	3.84148e-21	1.49088e-17	37.2059
NPR3	-1.07895	3.68265	8.73971	2.93476e-17	2.67995e-14	28.5159
GPRC5A	1.06555	0.844836	-8.60163	8.5116e-17	5.28536e-14	27.4823
LRRC19	-1.05021	1.89232	8.50147	1.82851e-16	9.46192e-14	26.7402
LINC00671	-1.45648	1.92308	8.3594	5.34766e-16	2.02481e-13	25.6991
MMP9	1.31517	2.14284	-8.35496	5.52888e-16	2.04358e-13	25.6668
SCGN	-1.43536	3.09147	8.14064	2.71862e-15	6.80708e-13	24.1224
SLC17A3	-1.40171	4.24316	7.78373	3.59725e-14	5.26828e-12	21.6203
FREM2	-1.02114	0.957914	7.56226	1.708e-13	1.79537e-11	20.1127
SEMA3D	-1.22842	0.163636	7.31533	9.30804e-13	6.39372e-11	18.4731
LHFPL3-AS2	-1.26932	1.48685	7.28054	1.17773e-12	7.55502e-11	18.2457
SLC5A1	-1.49969	2.16839	7.22944	1.66135e-12	9.91956e-11	17.9132
CPXM1	1.04366	1.17711	-6.74274	3.99527e-11	1.17245e-09	14.8443
PPP1R1A	1.49037	0.685046	-6.5542	1.30537e-10	3.04273e-09	13.7038
PKHD1	-1.08515	1.85238	6.44997	2.48247e-10	5.11438e-09	13.0851
CYP4A11	-1.94	2.08463	6.4247	2.89758e-10	5.77452e-09	12.9364
LRP2	-1.063	3.89995	6.41192	3.13253e-10	6.11691e-09	12.8614
GLYATL1	-1.03851	2.87214	6.05631	2.60697e-09	3.47985e-08	10.8255
NAT8B	-1.05317	2.59311	5.9102	6.04916e-09	6.95094e-08	10.0182
TINAG	-1.19903	3.0704	5.77299	1.31286e-08	1.29815e-07	9.27596
SLPI	1.66246	2.17813	-5.75568	1.44616e-08	1.40314e-07	9.18338
SLC6A19	-2.23845	0.650402	5.64885	2.61227e-08	2.27314e-07	8.61765
SLC5A12	-1.03437	2.48244	5.62538	2.97098e-08	2.53276e-07	8.49461
SLC22A12	-1.82558	1.78079	5.51802	5.32175e-08	4.11633e-07	7.93759
ACE2	-1.52834	0.951069	5.4753	6.69343e-08	4.96221e-07	7.71861
DDC	-1.05841	3.21637	5.42804	8.61127e-08	6.14063e-07	7.47814
CCL18	1.0362	2.04578	-5.39571	1.02202e-07	7.13716e-07	7.31472
VIL1	-1.53862	0.988479	5.34463	1.33736e-07	8.94493e-07	7.05828
MIOX	-1.19005	3.81605	5.31736	1.54239e-07	1.00394e-06	6.92231
ACSM2A	-1.03174	3.39232	5.29877	1.69942e-07	1.08612e-06	6.82992
AC111000.2	-2.68588	1.60462	5.20741	2.72483e-07	1.61946e-06	6.38028
GBA3	-1.13417	3.68871	5.15278	3.60162e-07	2.05331e-06	6.11481
SLC5A8	-1.96873	1.50094	5.12737	4.09719e-07	2.29041e-06	5.99219
REN	-1.18729	2.78759	5.06204	5.6934e-07	3.03205e-06	5.67944
SLC17A4	-1.49734	2.36897	5.03997	6.35782e-07	3.3288e-06	5.57458
TRHDE	-1.15833	0.85235	5.02387	6.88879e-07	3.55761e-06	5.49839
SLC13A1	-2.10499	0.976851	4.80268	2.02928e-06	9.10883e-06	4.47386
A1CF	-1.17133	1.55319	4.7807	2.2541e-06	9.96495e-06	4.37439
SLC22A11	-1.04395	3.02221	4.69286	3.41685e-06	1.4371e-05	3.98093
SLC17A1	-1.44014	2.81964	4.63935	4.38821e-06	1.78565e-05	3.74453
SAA1	1.99054	1.27252	-4.55841	6.37721e-06	2.47314e-05	3.39172
RHPN2P1	-1.10248	0.834636	4.54497	6.78192e-06	2.61377e-05	3.33369
NAT8	-1.19659	4.72983	4.51137	7.90452e-06	2.98201e-05	3.1893
LINC01507	-1.54828	1.34125	4.45131	1.03686e-05	3.76959e-05	2.93372
IGFBP1	1.23969	0.80515	-4.13717	4.07602e-05	0.000125498	1.64886
AP003498.2	-1.35905	1.53148	4.08918	4.98666e-05	0.000149417	1.46032
TMEM174	-1.9351	1.0145	4.07899	5.2033e-05	0.000155279	1.42058
AC079015.1	-1.14425	0.0349319	4.07047	5.39149e-05	0.000160248	1.38739
LRRC37A7P	-1.61038	0.35649	4.04206	6.06663e-05	0.000178064	1.27722
AC116345.4	-1.19827	0.795241	3.99487	7.36853e-05	0.000211479	1.09584
AP001625.2	-1.13096	0.404135	3.98498	7.67304e-05	0.000219448	1.05808
SLC22A6	-1.80194	0.855603	3.89868	0.00010886	0.000298788	0.732371
ASPG	-1.06199	0.654801	3.82055	0.000148585	0.000394028	0.443284
TAL2	-1.42259	0.868022	3.73287	0.000209339	0.000534768	0.125456
LINC02747	-1.48357	1.67428	3.71633	0.000223157	0.000566061	0.0662788
ANXA13	-1.13275	1.68876	3.70863	0.000229877	0.000581206	0.038824
SLC6A3	-1.19577	3.42092	3.68536	0.000251361	0.000628363	-0.0438272
SLC2A2	-1.38124	2.14907	3.66862	0.000267966	0.00066608	-0.102967
TMEM82	-1.52591	0.500907	3.65412	0.000283192	0.000699043	-0.154034
LBP	1.42076	0.30991	-3.64945	0.000288256	0.000710299	-0.170405
SMIM32	-1.83861	0.633609	3.61069	0.000333764	0.000808323	-0.305728
RNU6-339P	-2.23513	0.278973	3.60633	0.000339287	0.000820344	-0.320868
LINC01697	-1.10265	1.45515	3.60184	0.000345058	0.000832559	-0.336428
LINC01738	-1.22321	0.459605	3.54036	0.000433988	0.0010225	-0.547717
AC007406.2	-1.61883	1.80224	3.48022	0.000541402	0.00124459	-0.751081
AC104126.1	-1.88932	0.355115	3.46762	0.00056683	0.00129681	-0.793236
TEX11	-1.43705	0.0861553	3.46552	0.000571182	0.00130609	-0.800258
AC090150.1	-1.78277	0.408891	3.44235	0.000621276	0.00140532	-0.877415
AC021218.1	-1.1649	0.946494	3.40157	0.000719474	0.00160407	-1.01195
AC015911.3	-1.01795	0.0821011	3.38203	0.000771515	0.00170926	-1.0759
SLC10A2	-1.69091	0.68297	3.35183	0.000858841	0.00188049	-1.174
AVPR1B	-1.1156	0.824865	3.26948	0.00114591	0.00243988	-1.43727
RNU6-485P	-1.92528	0.269846	3.25622	0.00119969	0.00254044	-1.47905
FTH1P22	-1.29458	0.210138	3.24761	0.00123586	0.00260957	-1.50611
HAO2	-1.00914	2.27899	3.20064	0.00145164	0.00301716	-1.65251
OR7E47P	-1.31368	0.0666843	3.18105	0.00155149	0.00320796	-1.71294
CTSL3P	-1.55461	0.511154	3.13107	0.00183573	0.00372423	-1.86554
ANKS4B	-1.03382	1.49307	3.12363	0.00188195	0.00380707	-1.88807
TTC21B-AS1	-1.0846	2.01387	3.1108	0.00196412	0.00395884	-1.92676
GSTA2	-1.01798	4.17541	3.03318	0.00253597	0.00498145	-2.15767
LINC01428	-1.68663	0.130592	2.94291	0.00339084	0.00647392	-2.4191
AL021328.1	-1.06002	0.956697	2.87489	0.0042007	0.00787296	-2.61104
TRIM10	-1.1948	0.210334	2.86858	0.004284	0.00801552	-2.6286
AC073218.1	-1.29133	0.599067	2.85977	0.00440306	0.00820369	-2.65311
SPINK1	1.03942	0.417063	-2.83079	0.00481583	0.00889589	-2.73314
AC018752.1	-1.26705	0.25275	2.81914	0.00499148	0.00919299	-2.76509
AC243571.1	-1.03395	0.223184	2.80567	0.00520182	0.00952276	-2.80188
PLA2G12B	-1.27798	0.663623	2.77276	0.00574979	0.0104458	-2.89104
PRKAR1B-AS2	-1.07152	2.34556	2.75597	0.00604904	0.0109256	-2.93613
RPS4Y1	1.71464	1.5897	-2.7263	0.00661246	0.0118536	-3.01518
RNU6-796P	-1.66003	0.115763	2.72458	0.00664655	0.0119064	-3.01974
AC087468.1	-1.20451	0.327858	2.64728	0.00835048	0.014618	-3.22159
TRBV9	-1.08514	0.0946839	2.62796	0.00883367	0.0153806	-3.27118
UGT3A1	-1.13234	0.508071	2.62188	0.00899063	0.0156285	-3.28669
TRBV27	-1.21311	0.0628298	2.61792	0.00909437	0.0157885	-3.29679
AC009301.1	-1.06589	0.0364518	2.59634	0.00967831	0.0166737	-3.35154
AL109615.1	-1.48041	0.141223	2.58701	0.00994099	0.0170731	-3.37508
MIR4292	-1.48578	0.145996	2.56235	0.0106661	0.0182097	-3.43687
RNU1-14P	-1.58046	1.16263	2.52087	0.0119925	0.0202141	-3.53951
AC124854.1	-1.27621	0.915704	2.48964	0.0130861	0.0219029	-3.61572
UGT1A9	-1.0782	2.37051	2.46877	0.0138654	0.0230827	-3.66612
RNA5SP111	-1.04054	0.747646	2.2122	0.0273696	0.0425183	-4.25187
