# Supplementary material for: Identification of a risk model for prognostic and therapeutic prediction in renal cell carcinoma based on infiltrating M0 cells
Source: Sci Rep. 2024 Jun 11;14:13390. doi: 10.1038/s41598-024-64207-0 (PMC11166996; doi:10.1038/s41598-024-64207-0)
Supplement: Supplementary file 2 — Supplementary Information 2. [file 41598_2024_64207_MOESM2_ESM.xlsx]

## Sheet: Additional file 2
Supplementary Dataset File2. Results of univariate COX regression for 102 DEGs.
id	HR	HR.95L	HR.95H	pvalue
TRPM3	0.828528	0.762986	0.8997	7.68934e-06
NPR3	0.726348	0.665942	0.792233	5.30301e-13
GPRC5A	1.23662	1.12989	1.35343	3.99527e-06
LRRC19	0.752088	0.690284	0.819425	7.41822e-11
LINC00671	0.866347	0.810141	0.926452	2.76345e-05
MMP9	1.19654	1.0827	1.32236	0.000435429
SCGN	0.855989	0.801929	0.913693	2.98725e-06
SLC17A3	0.901797	0.851194	0.955408	0.000451225
FREM2	0.81657	0.760665	0.876584	2.13987e-08
SEMA3D	0.943476	0.9071	0.981311	0.00372679
LHFPL3-AS2	0.928522	0.893533	0.964881	0.000154224
SLC5A1	0.918484	0.889938	0.947945	1.3017e-07
CPXM1	1.23788	1.11801	1.37059	4.01135e-05
PPP1R1A	1.17914	1.10877	1.25398	1.5327e-07
PKHD1	0.907148	0.87799	0.937275	5.03129e-09
CYP4A11	0.94586	0.923313	0.968959	6.13804e-06
LRP2	0.878355	0.829189	0.930437	1.01848e-05
GLYATL1	0.941504	0.903805	0.980774	0.00383956
NAT8B	0.951038	0.919144	0.984037	0.00391954
TINAG	0.945203	0.916607	0.974692	0.000323899
SLPI	1.16435	1.09584	1.23714	8.74003e-07
SLC6A19	0.953626	0.933599	0.974083	1.16072e-05
SLC5A12	0.864577	0.813728	0.918604	2.5364e-06
SLC22A12	0.960792	0.936505	0.985709	0.00219959
ACE2	0.944763	0.921035	0.969101	1.19527e-05
DDC	0.940832	0.911422	0.97119	0.00016717
CCL18	1.00632	0.943249	1.0736	0.848764
VIL1	0.967031	0.939323	0.995556	0.0238053
MIOX	0.959043	0.923621	0.995824	0.0294134
ACSM2A	0.933252	0.888637	0.980107	0.00571094
AC111000.2	0.993023	0.971054	1.01549	0.539585
GBA3	0.956089	0.928803	0.984177	0.00236869
SLC5A8	0.969174	0.948159	0.990654	0.00511895
REN	0.962725	0.923655	1.00345	0.0723073
SLC17A4	0.970507	0.943468	0.998321	0.0378463
TRHDE	0.934121	0.909661	0.959239	4.8068e-07
SLC13A1	0.957468	0.938745	0.976565	1.60694e-05
A1CF	0.964305	0.935958	0.993511	0.0169597
SLC22A11	0.964768	0.935175	0.995297	0.0240362
SLC17A1	0.971966	0.945239	0.999449	0.045641
SAA1	1.17732	1.12003	1.23754	1.41741e-10
RHPN2P1	0.962926	0.929971	0.997049	0.0334784
NAT8	0.954475	0.927195	0.982557	0.00163624
LINC01507	0.956588	0.935993	0.977636	6.4203e-05
IGFBP1	1.10509	1.04277	1.17113	0.000739869
AP003498.2	0.953728	0.93133	0.976665	9.33267e-05
TMEM174	0.933759	0.917971	0.949819	3.34426e-15
AC079015.1	0.969574	0.937987	1.00222	0.0674721
LRRC37A7P	0.959634	0.937788	0.981988	0.000453206
AC116345.4	0.943469	0.922048	0.965389	6.83554e-07
AP001625.2	0.954582	0.92734	0.982625	0.00165267
SLC22A6	0.958341	0.940193	0.976839	1.28689e-05
ASPG	0.939103	0.910289	0.968829	7.76327e-05
TAL2	0.974005	0.951028	0.997537	0.0305834
LINC02747	0.96768	0.944859	0.991051	0.00697198
ANXA13	0.973696	0.945471	1.00276	0.0757198
SLC6A3	0.951046	0.922495	0.98048	0.00124839
SLC2A2	0.995403	0.967355	1.02426	0.752047
TMEM82	0.973148	0.952252	0.994504	0.0139874
LBP	1.11628	1.06006	1.17548	3.01362e-05
SMIM32	0.971101	0.952198	0.99038	0.0034589
RNU6-339P	0.978502	0.962988	0.994266	0.00769634
LINC01697	0.990346	0.958475	1.02328	0.561065
LINC01738	0.948455	0.924939	0.972569	3.60674e-05
AC007406.2	0.97382	0.954586	0.993441	0.00914715
AC104126.1	0.981479	0.963207	1.0001	0.0511958
TEX11	0.98881	0.963474	1.01481	0.395511
AC090150.1	0.971682	0.953821	0.989878	0.00240745
AC021218.1	0.992178	0.963399	1.02182	0.601021
AC015911.3	0.98022	0.950542	1.01083	0.202811
SLC10A2	0.974043	0.956207	0.992213	0.00528694
AVPR1B	0.984746	0.956416	1.01392	0.302026
RNU6-485P	0.997059	0.977136	1.01739	0.774872
FTH1P22	1.01273	0.97912	1.04749	0.462616
HAO2	0.944258	0.920243	0.968898	1.27776e-05
OR7E47P	0.983919	0.95668	1.01193	0.257712
CTSL3P	1.01084	0.983608	1.03882	0.439147
ANKS4B	0.985097	0.956937	1.01408	0.310225
TTC21B-AS1	0.991934	0.961048	1.02381	0.615794
GSTA2	0.985845	0.956782	1.01579	0.350413
LINC01428	0.975711	0.958445	0.993289	0.00695109
AL021328.1	0.983341	0.95457	1.01298	0.267525
TRIM10	0.988344	0.959916	1.01761	0.431039
AC073218.1	1.00465	0.974769	1.03544	0.763393
SPINK1	1.04358	0.99099	1.09895	0.105905
AC018752.1	0.968995	0.949533	0.988856	0.00234569
AC243571.1	0.984786	0.957121	1.01325	0.291638
PLA2G12B	0.961116	0.942568	0.980029	6.63508e-05
PRKAR1B-AS2	0.956056	0.935109	0.977473	7.01776e-05
RPS4Y1	1.00318	0.983642	1.02311	0.75157
RNU6-796P	0.98547	0.968353	1.00289	0.101591
AC087468.1	0.987731	0.96472	1.01129	0.304657
TRBV9	1.01546	0.979455	1.05278	0.404931
UGT3A1	0.976333	0.955566	0.997551	0.0289996
TRBV27	1.01787	0.986209	1.05055	0.271899
AC009301.1	1.0208	0.986717	1.05605	0.234798
AL109615.1	0.983724	0.965716	1.00207	0.081702
MIR4292	1.0125	0.989908	1.03561	0.28059
RNU1-14P	0.999888	0.979493	1.02071	0.991531
AC124854.1	0.966276	0.948822	0.984052	0.00022565
UGT1A9	0.98606	0.961701	1.01104	0.271349
RNA5SP111	0.974653	0.953357	0.996425	0.0227425
