# Supplementary material for: Identification of a risk model for prognostic and therapeutic prediction in renal cell carcinoma based on infiltrating M0 cells
Source: Sci Rep. 2024 Jun 11;14:13390. doi: 10.1038/s41598-024-64207-0 (PMC11166996; doi:10.1038/s41598-024-64207-0)
Supplement: Supplementary file 3 — Supplementary Information 3. [file 41598_2024_64207_MOESM3_ESM.xlsx]

## Sheet: Additional file 3
Supplementary Dataset File3. Results of multivariate COX regression for DEGs.
id	coef	HR	HR.95L	HR.95H	pvalue
TMEM174	-0.0387387	0.962002	0.940303	0.984202	0.000874793
LRRC19	-0.167111	0.846106	0.764766	0.936097	0.0011933
SAA1	0.132698	1.1419	1.08509	1.20169	3.46014e-07
