# Supplementary material for: Identification of a risk model for prognostic and therapeutic prediction in renal cell carcinoma based on infiltrating M0 cells
Source: Sci Rep. 2024 Jun 11;14:13390. doi: 10.1038/s41598-024-64207-0 (PMC11166996; doi:10.1038/s41598-024-64207-0)
Supplement: Supplementary file 4 — Supplementary Information 4. [file 41598_2024_64207_MOESM4_ESM.xlsx]

## Sheet: Additional file 4
Supplementary Dataset File4. Results of univariate COX regression for clinical factors.
id	HR	HR.95L	HR.95H	pvalue
riskScore	1.35141	1.2705	1.43747	1.17628e-21
age	1.03021	1.01678	1.04381	8.70805e-06
gender	0.913772	0.669914	1.2464	0.569131
p_stage	1.91985	1.68227	2.19098	3.76681e-22
p_t	1.95476	1.65832	2.3042	1.37446e-15
prior_malignancy	0.857949	0.552893	1.33132	0.494331
