# Supplementary material for: Identification of a risk model for prognostic and therapeutic prediction in renal cell carcinoma based on infiltrating M0 cells
Source: Sci Rep. 2024 Jun 11;14:13390. doi: 10.1038/s41598-024-64207-0 (PMC11166996; doi:10.1038/s41598-024-64207-0)
Supplement: Supplementary file 5 — Supplementary Information 5. [file 41598_2024_64207_MOESM5_ESM.xlsx]

## Sheet: Additional file 5
Supplementary Dataset File5. Results of multivariate COX regression for clinical factors.
id	coef	HR	HR.95L	HR.95H	pvalue
riskScore	0.276292	1.31823	1.22007	1.42429	2.59672e-12
age	0.0365497	1.03723	1.02297	1.05168	2.28055e-07
p_stage	0.818596	2.26731	1.80863	2.84232	1.26206e-12
p_t	-0.370619	0.690307	0.513574	0.927857	0.0140414
