# Supplementary material for: Identification of a risk model for prognostic and therapeutic prediction in renal cell carcinoma based on infiltrating M0 cells
Source: Sci Rep. 2024 Jun 11;14:13390. doi: 10.1038/s41598-024-64207-0 (PMC11166996; doi:10.1038/s41598-024-64207-0)
Supplement: Supplementary file 6 — Supplementary Information 6. [file 41598_2024_64207_MOESM6_ESM.xlsx]

## Sheet: Additional file 6
Supplementary Dataset File6. Predictive drug sensitivity.
	Sunitinib_5	PHA-665752_6	Tozasertib_32	Imatinib_34	NVP-TAE684_35	Crizotinib_37	Saracatinib_38	S-Trityl-L-cysteine_41	Z-LLNle-CHO_45	Dasatinib_51	GNF-2_52	CGP-60474_53	CGP-082996_54	A-770041_55	WH-4-023_56	WZ-1-84_59	BI-2536_60	BMS-536924_62	BMS-509744_63	CMK_64	JW-7-52-1_83	A-443654_86	GW843682X_87	Doxorubicin_133	Etoposide_134	Gemcitabine_135	Mitomycin-C_136	Vinorelbine_140	NSC-87877_147	Bicalutamide_150	QS11_151	CP466722_152	Midostaurin_153	CHIR-99021_154	Ponatinib_155	AZD6482_156	JNK-9L_157	PF-562271_158	HG6-64-1_159	JQ1_163	JQ12_164	DMOG_165	FTI-277_166	OSU-03012_167	Shikonin_170	AKT inhibitor VIII_171	Embelin_172	FH535_173	PAC-1_175
TCGA.CJ.4876.01A.01R.1305.07	10.3717	21.6984	3.68363	24.4185	1.2111	25.6906	3.09286	16.5529	1.4927	0.0405048	9.19741	0.0939752	24.3737	1.84182	0.24901	43.6295	0.289396	2.37203	26.0948	5.76095	0.0814519	0.442293	0.233732	0.160696	7.0807	0.028169	0.383768	0.0824104	207.7	14.8972	35.6601	8.15506	0.413509	11.1591	1.75038	5.66325	0.563907	5.48209	1.29354	1.03118	3.2604	1224.95	7.21192	5.87853	1.015	9.53456	16.1842	3.67309	8.21887
TCGA.B8.4153.01B.11R.1672.07	10.9512	23.7613	6.55624	33.8578	1.14061	25.7922	2.74967	17.7182	1.56881	0.0464988	9.65383	0.0694627	29.543	1.69653	0.164493	43.9442	0.317316	2.21387	25.5016	6.0089	0.084931	0.440352	0.258125	0.268756	12.6175	0.0286626	0.488705	0.112239	205.746	15.2785	56.7277	8.80221	0.473901	10.0074	2.02685	4.63782	0.560245	5.58362	1.29314	1.00794	3.4511	868.606	6.88002	6.30416	1.05555	9.41115	18.0254	5.40128	9.89056
TCGA.B0.5703.01A.11R.1541.07	10.555	23.9496	6.78043	32.7798	1.17471	25.7744	2.73613	16.3599	1.59249	0.0396461	9.68687	0.0681254	27.574	1.54255	0.189035	45.0501	0.308623	2.1778	25.7662	6.09111	0.0890258	0.436434	0.232531	0.210767	9.23788	0.028639	0.433278	0.088772	211.692	15.6346	49.9582	8.7048	0.441302	11.4895	1.89915	4.87247	0.56186	5.70331	1.29318	0.999563	3.72882	827.926	8.03073	6.33747	1.0537	9.39926	18.6492	5.26905	9.9727
TCGA.B0.5098.01A.01R.1420.07	7.55394	23.7592	2.69486	24.1653	1.11183	25.7161	1.92954	10.5953	1.41635	0.0239484	10.5304	0.0663552	24.7791	0.762812	0.342356	37.3713	0.209726	2.13846	26.0963	5.75453	0.045915	0.356536	0.139304	0.0639471	2.68644	0.0281366	0.318193	0.030775	200.943	15.0021	27.0062	7.23212	0.385371	16.9451	1.46186	6.36503	0.56176	5.45667	1.29322	1.04329	2.9897	585.68	8.76252	5.52366	0.993971	9.34519	16.1822	2.92931	5.75535
TCGA.DV.A4VX.01A.11R.A266.07	10.605	21.2864	4.77451	24.0254	1.12244	25.6674	2.47736	18.6519	1.4615	0.0383	8.5802	0.100057	26.2347	1.56216	0.180632	39.7422	0.321461	2.2088	26.0799	5.8062	0.088449	0.409236	0.272999	0.256187	13.1007	0.0282304	0.418296	0.1559	194.615	14.6106	48.3379	8.29343	0.395631	9.19146	1.88723	5.61494	0.563945	5.937	1.29335	1.02377	3.45518	1099.48	7.49893	6.35058	1.07707	9.578	17.1993	3.93275	7.39109
TCGA.B0.4710.01A.01R.1503.07	11.5505	22.4947	5.74924	31.1792	1.33525	25.7459	3.90753	15.7984	1.63182	0.0476145	8.95729	0.0744197	23.4899	2.39085	0.250851	49.7651	0.319995	2.42776	26.5825	6.13994	0.110349	0.516179	0.235128	0.158275	5.01952	0.0285513	0.435163	0.0552803	225.172	15.4042	39.4812	8.50285	0.429494	13.3052	1.69821	5.38735	0.563359	5.41847	1.29313	1.02642	3.49908	843.635	7.27301	5.88718	1.02455	9.39903	17.221	3.40748	10.013
TCGA.B0.4707.01A.01R.1277.07	14.016	23.1894	9.99978	36.0726	1.24741	25.7941	3.85724	22.5594	1.6773	0.0594341	8.95421	0.0863995	25.7126	2.80799	0.162316	51.477	0.386964	2.32017	25.6137	6.04042	0.168006	0.509916	0.3468	0.491647	18.5997	0.0288654	0.604667	0.147568	224.604	16.0206	65.6694	9.71538	0.483285	9.8822	1.99199	4.29068	0.562538	5.57093	1.29292	0.987775	4.68305	934.546	7.4465	6.83279	1.078	9.46827	20.122	6.81825	11.6496
TCGA.G6.A8L7.01A.11R.A37O.07	11.8012	24.2798	6.18431	34.2859	1.18172	25.7903	2.93213	18.7707	1.55839	0.0441223	10.2657	0.0733034	23.8706	2.06954	0.172536	48.5999	0.302768	2.2469	25.6872	5.87517	0.100287	0.447658	0.252137	0.240998	9.62792	0.0286681	0.555209	0.0799276	203.068	15.2151	50.909	8.48867	0.452897	11.4114	1.8995	4.21318	0.560643	5.32687	1.29287	0.99367	3.16329	1027.91	7.42769	5.38976	1.04014	9.31674	18.4886	5.61185	9.09086
TCGA.B0.5399.01A.01R.1503.07	10.507	22.7773	4.42776	29.7775	1.22787	25.7573	3.22068	15.3362	1.54445	0.0437415	9.45107	0.0742723	25.1048	1.87537	0.244782	45.7212	0.284306	2.38111	26.1616	5.92031	0.0836176	0.465327	0.219027	0.157356	5.68223	0.0283849	0.398722	0.0683263	212.844	15.056	39.9538	8.46195	0.430627	12.6577	1.81842	5.58724	0.562441	5.51976	1.2934	1.02368	3.08229	813.789	6.96064	5.68579	1.02783	9.42758	16.8304	3.51843	9.16728
TCGA.B0.4838.01A.01R.1305.07	9.2315	23.9703	4.01348	27.3573	1.16084	25.7384	2.55091	13.9363	1.50851	0.0331536	10.6096	0.0670968	26.5075	1.35329	0.234275	44.8239	0.255144	2.20931	25.8343	5.90557	0.0618147	0.408658	0.183558	0.165557	6.47895	0.0284564	0.402277	0.0690196	222.176	15.6306	41.6867	8.59217	0.432979	12.4671	1.91618	5.40394	0.56198	5.82709	1.29368	1.03907	3.42916	720.705	8.1191	6.57471	1.02309	9.47093	17.4314	4.04778	9.94185
TCGA.CJ.5682.01A.11R.1541.07	11.3507	23.1776	8.03623	31.6384	1.19259	25.7411	2.91426	17.7412	1.61192	0.0439933	9.17582	0.0703893	28.4733	1.877	0.160439	46.1845	0.349642	2.18554	26.0233	6.22961	0.0985469	0.456787	0.26461	0.254888	11.2571	0.0288534	0.498885	0.0926091	224.714	15.4315	54.2543	9.06596	0.49035	10.5847	1.87814	4.99586	0.560607	5.6122	1.29325	1.01459	4.21305	761.662	6.69091	6.79391	1.05221	9.43215	18.1107	5.29227	11.7819
TCGA.AK.3458.01A.01R.1503.07	8.60019	25.2751	3.08377	31.2936	1.16139	25.7684	2.29814	13.1071	1.49957	0.0345382	11.8026	0.0619026	27.941	1.162	0.225985	38.5025	0.248596	2.18478	24.9394	5.82642	0.0398184	0.387349	0.17465	0.119584	4.85179	0.0279205	0.328078	0.0653023	201.102	14.7775	34.2421	7.39738	0.428557	11.221	1.87433	5.71354	0.560425	5.61933	1.29349	1.01905	1.93946	906.091	7.18749	5.29191	1.00327	9.4742	16.0071	4.15694	7.35923
TCGA.B8.5159.01A.01R.1420.07	9.71373	23.6137	3.45803	25.8563	1.21605	25.7567	3.39215	14.0079	1.52063	0.0375863	10.8016	0.0703732	24.8362	1.87899	0.299211	53.5422	0.236312	2.41419	26.0505	5.77761	0.0736234	0.452771	0.177675	0.169803	5.21259	0.0283149	0.398924	0.0629718	225.115	15.9779	37.4907	8.49204	0.412139	12.8538	1.94034	5.64658	0.563185	5.8165	1.29396	1.04007	3.34948	881.979	8.48898	6.68532	0.99632	9.54965	17.6959	4.08573	9.63983
TCGA.B0.5711.01A.11R.1672.07	9.54894	24.4306	4.04468	28.6565	1.19923	25.7669	3.02856	13.7829	1.54821	0.0375595	11.1129	0.0618182	27.2317	1.69286	0.241114	50.4154	0.250857	2.30039	25.7933	5.95123	0.0627616	0.440187	0.179512	0.168982	5.65003	0.0284978	0.423169	0.0616243	222.072	15.7191	41.4961	8.47915	0.437202	12.5488	1.96928	5.29924	0.560845	5.80937	1.29381	1.03419	2.99684	773.6	7.89747	6.63673	0.994558	9.45	17.346	4.41117	10.1639
TCGA.B0.4693.01A.01R.1277.07	9.26752	24.7132	3.92821	29.9757	1.16709	25.7943	2.82778	13.844	1.53803	0.0365508	11.1056	0.0641037	27.6545	1.4205	0.257425	47.1943	0.243335	2.27553	25.4278	5.83884	0.0621872	0.422578	0.18012	0.147036	5.54908	0.0282971	0.375111	0.0600774	216.23	15.7238	38.818	8.27444	0.414958	12.8605	1.89557	5.17691	0.561293	5.72093	1.29353	1.02474	2.8496	868.145	8.42429	6.10507	0.998589	9.44328	17.3457	4.29501	8.82459
TCGA.BP.5196.01A.01R.1426.07	12.919	23.0253	8.03109	34.6563	1.32299	25.8088	4.54305	17.3523	1.68288	0.0546686	8.94656	0.0709255	23.5783	2.95317	0.238073	58.8203	0.31995	2.47962	26.6435	6.14826	0.168766	0.55742	0.252454	0.186221	6.2784	0.0286545	0.463147	0.0647919	217.925	15.9209	45.8876	8.98861	0.447141	12.7044	1.81316	4.72883	0.5624	5.29717	1.29298	0.984312	3.5359	871.955	7.31729	5.76794	1.0239	9.35303	19.0572	5.35725	10.5668
TCGA.B0.4817.01A.01R.1277.07	11.0971	23.102	7.13747	31.0572	1.1143	25.7865	2.9492	18.2536	1.56902	0.0494301	9.29007	0.0706273	32.4713	1.8423	0.160101	47.3785	0.318924	2.24778	25.6558	6.03348	0.0956461	0.452766	0.268533	0.369921	19.5453	0.0286204	0.507349	0.155569	213.044	15.8404	69.0696	9.04696	0.505078	7.86453	2.24286	4.11946	0.559526	5.78925	1.2931	0.991727	3.62628	765.266	7.24133	7.21535	1.06322	9.50567	19.3697	9.17004	11.2617
TCGA.B0.5100.01A.01R.1420.07	14.3791	20.9767	10.7187	31.7344	1.29967	25.7939	5.28189	19.0478	1.68454	0.0663402	7.3804	0.0793881	25.2585	3.64361	0.227116	62.8325	0.353835	2.58941	27.4448	6.23217	0.289883	0.61506	0.303295	0.184344	6.79292	0.028873	0.502547	0.0593257	206.212	15.2016	50.8859	9.30997	0.490898	13.2168	1.7675	4.73632	0.559802	5.10314	1.29288	0.966028	3.91243	665.887	6.36395	5.63932	1.02928	9.2594	18.4952	5.80192	10.0628
TCGA.B0.4844.01A.01R.1277.07	13.1163	22.3536	6.77715	31.2196	1.2375	25.7858	4.15352	20.5207	1.60685	0.0568479	8.88367	0.0906377	24.6746	2.86058	0.210926	54.3722	0.326902	2.46177	26.0223	5.85346	0.162582	0.516303	0.298487	0.252018	10.3973	0.0285443	0.518954	0.0901004	210.073	15.2807	49.2498	8.7595	0.444612	11.1293	1.86084	4.555	0.56186	5.19373	1.29301	0.988898	3.48215	1140.7	6.71613	5.44057	1.0224	9.43012	18.2831	5.56723	9.06154
TCGA.B0.4691.01A.01R.1277.07	12.2425	22.7775	7.32567	32.7465	1.21831	25.7618	3.29867	19.2229	1.60392	0.0502741	8.94211	0.0800517	25.9721	2.23163	0.176029	47.0383	0.348885	2.29707	25.9745	6.0447	0.119055	0.479353	0.28899	0.250461	10.2507	0.0284282	0.443429	0.111883	205.681	15.2905	49.3331	8.6517	0.451789	10.3607	1.88569	4.90668	0.562497	5.57725	1.29301	0.990329	3.44935	1027.29	7.07827	5.86044	1.06476	9.4352	18.4127	5.1624	9.98496
TCGA.AK.3455.01A.01R.0864.07	8.66875	23.748	2.95175	24.8276	1.14738	25.7208	2.49291	13.1947	1.46165	0.0326607	11.0375	0.0687553	27.2316	1.29844	0.253535	43.0977	0.237436	2.25153	25.6517	5.77392	0.0486286	0.396608	0.171418	0.121521	4.61492	0.0279815	0.323792	0.0581703	209.771	14.7881	31.6632	7.69546	0.393766	11.7034	1.89109	6.2967	0.561927	5.79736	1.2939	1.04618	2.56767	977.288	7.46589	5.67028	0.998544	9.56205	16.2619	3.8209	8.57405
TCGA.B0.5109.01A.02R.1420.07	9.39061	25.7492	5.19796	33.5788	1.15482	25.8121	2.37841	12.9265	1.53376	0.029601	11.1828	0.0551396	23.1938	1.23498	0.240194	48.9047	0.232896	2.14384	26.1763	5.97843	0.0750699	0.407732	0.160697	0.130064	4.55677	0.0286169	0.373721	0.0451669	220.597	15.8469	39.5443	8.58963	0.439175	12.9492	1.89826	5.67128	0.562073	5.67324	1.29358	1.00306	3.62347	649.331	8.84789	5.93783	1.06001	9.42061	19.6343	5.81217	10.2253
TCGA.CZ.5460.01A.01R.1503.07	10.8095	23.7339	5.86088	31.6878	1.16637	25.7866	3.02067	17.064	1.57195	0.0444509	9.89664	0.0709331	28.1828	1.80735	0.193191	47.6858	0.296433	2.27016	25.6304	5.95329	0.0891114	0.449678	0.238348	0.227025	9.09526	0.0285651	0.456586	0.0848724	212.781	15.3412	48.7784	8.77803	0.442011	11.5124	1.93038	4.9485	0.561611	5.59839	1.29316	1.01957	3.68776	885.003	7.32297	5.99813	1.04805	9.42498	18.0437	4.52966	10.2252
TCGA.G6.A8L8.01A.21R.A37O.07	13.351	20.1051	5.18339	27.8015	1.3054	25.7129	4.18911	19.6067	1.54023	0.0562812	7.52537	0.111918	20.2336	3.0349	0.251071	47.6458	0.341821	2.5849	27.0689	5.81785	0.174755	0.534004	0.307811	0.141836	5.68579	0.0281133	0.393563	0.081837	185.868	14.2026	35.5907	8.1578	0.401044	11.6706	1.64063	5.49553	0.564376	5.11125	1.2931	0.982134	2.46227	1413.35	6.13923	4.65682	1.02061	9.38853	15.9327	3.31167	6.49823
TCGA.B0.4821.01A.01R.1503.07	14.9238	21.762	9.70908	33.6938	1.37511	25.7488	4.78872	21.078	1.70363	0.0632554	8.07344	0.0889054	22.4378	3.72513	0.19255	54.9965	0.406538	2.46866	26.6957	6.2065	0.211295	0.577521	0.338328	0.252317	9.0637	0.0288283	0.578948	0.0806935	211.616	15.1318	51.815	9.07844	0.462225	11.5032	1.69221	4.45953	0.562485	5.12556	1.29257	0.978441	3.71406	1008.38	6.49695	5.5937	1.04378	9.31157	18.0747	4.97034	9.71442
TCGA.CJ.4923.01A.01R.1426.07	12.9275	22.4127	7.77039	32.2288	1.26527	25.765	3.80672	18.3982	1.61373	0.0508431	8.67507	0.0761763	23.238	2.75106	0.197402	53.9201	0.333054	2.39349	26.794	6.10562	0.156298	0.520371	0.269727	0.192016	7.34943	0.0287044	0.483409	0.0669576	212.481	15.0201	46.7456	9.0171	0.433574	11.5235	1.82385	4.97622	0.561789	5.27145	1.29306	1.00612	3.4554	1007.39	6.50689	5.5345	1.03523	9.37049	17.8694	4.40109	9.92727
TCGA.CJ.4641.01A.02R.1325.07	10.8727	22.9577	4.65934	28.4146	1.25734	25.7703	3.86394	15.2677	1.57378	0.0442033	9.74958	0.0724296	24.3397	2.28771	0.278041	55.1831	0.267287	2.4659	26.4198	5.91724	0.103365	0.49596	0.206534	0.167813	5.46617	0.0283638	0.384596	0.0663921	221.237	15.8296	39.8811	8.60335	0.416153	11.8985	1.94537	5.41244	0.562919	5.67595	1.29374	1.00778	3.08264	955.04	7.92163	6.2204	1.00573	9.50424	18.1155	4.82456	10.0809
TCGA.AK.3461.01A.02R.1277.07	10.3792	24.0309	4.70209	32.1094	1.28378	25.8021	3.71202	13.5928	1.60562	0.0425534	10.2697	0.0616659	24.3384	2.04737	0.290709	53.8105	0.258415	2.43114	26.3298	6.03084	0.0874993	0.494624	0.184661	0.116566	3.85169	0.0284737	0.384396	0.0414152	220.834	15.7749	36.6782	8.49472	0.442451	13.6171	1.81744	5.05819	0.561136	5.42167	1.29347	1.00583	2.65466	792.411	8.08847	5.76939	0.990167	9.35108	17.2383	4.48263	9.33706
TCGA.BP.5169.01A.01R.1426.07	13.0811	24.4769	12.5775	39.5174	1.07547	25.8647	2.89734	22.8278	1.62185	0.0587805	9.51714	0.0688042	32.7355	2.09526	0.117499	50.0169	0.356775	2.1683	25.1233	6.02862	0.137538	0.458563	0.340327	0.853601	40.2663	0.0293374	0.759512	0.216699	215.201	16.1514	100.648	10.0732	0.555415	8.68741	2.4677	3.53763	0.557988	5.67819	1.29294	0.984062	5.33868	653.62	6.55838	7.46392	1.10185	9.37536	21.8891	11.1886	14.5276
TCGA.CJ.4901.01A.01R.1426.07	10.713	24.5394	6.86677	33.8292	1.15213	25.8252	3.0633	15.8689	1.59666	0.0443694	10.262	0.0589539	29.631	1.83337	0.186471	52.5962	0.280553	2.25958	25.8477	6.08673	0.0913472	0.461246	0.216233	0.298193	11.4885	0.0289552	0.553496	0.0880616	227.753	16.4412	63.3514	9.1876	0.517077	11.2079	2.15164	4.28798	0.559509	5.75147	1.29326	1.00915	4.31503	544.217	7.88361	7.33679	1.05184	9.39113	20.0441	7.26854	12.8608
TCGA.CJ.4872.01A.01R.1305.07	10.3033	24.4687	6.70398	32.0315	1.18303	25.7966	3.16047	15.1634	1.62949	0.0429628	10.3529	0.0585165	31.2345	1.78371	0.19366	52.153	0.28994	2.24289	25.7477	6.1995	0.0808635	0.462218	0.210377	0.211877	7.77671	0.0288844	0.475795	0.0636479	226.338	15.792	52.6708	9.13757	0.483891	12.7121	2.01585	4.70469	0.559172	5.75504	1.29339	1.01363	3.80555	564.318	7.65734	6.73366	1.02734	9.3371	18.4048	5.65155	12.677
TCGA.BP.5200.01A.01R.1426.07	10.6954	23.7551	6.10786	29.7781	1.20357	25.7855	3.47939	15.6496	1.60653	0.0425272	10.0101	0.0656749	27.8902	2.00317	0.22639	55.4673	0.278648	2.32708	26.0861	6.05639	0.100518	0.475925	0.211577	0.246348	8.25533	0.0290248	0.516683	0.0712878	228.077	16.1651	51.6011	9.19524	0.457224	13.659	1.98945	4.98041	0.561152	5.73608	1.2937	1.02581	4.716	651.322	7.94833	7.27321	1.01801	9.39409	18.9003	5.16567	12.397
TCGA.CZ.4854.01A.01R.1305.07	11.6093	22.7636	5.77368	28.0995	1.26037	25.7617	4.18373	17.1048	1.61629	0.0485412	9.54113	0.0765996	26.1205	2.6193	0.241406	57.9685	0.295808	2.4493	26.2333	5.989	0.120824	0.511048	0.236474	0.243025	9.73695	0.0286645	0.496628	0.0759999	239.818	16.246	50.9009	9.07631	0.483064	10.7495	1.93792	4.41585	0.561121	5.62453	1.29335	1.00884	3.80109	765.948	8.19748	7.08889	1.01542	9.49252	18.4595	6.47453	11.261
TCGA.B0.4836.01A.01R.1305.07	11.8227	24.716	6.61563	33.0655	1.33204	25.7757	4.18876	16.7293	1.69907	0.0491144	10.9288	0.0627409	26.0362	2.89188	0.199961	59.8839	0.314185	2.35774	25.8105	6.2145	0.0940991	0.516765	0.226069	0.24528	8.37118	0.0289948	0.591888	0.0594305	236.563	16.0858	52.5877	9.14167	0.495604	10.7795	1.97003	4.08642	0.559125	5.5009	1.29334	1.00698	3.23213	842.566	7.69619	6.91158	0.988125	9.37486	18.2477	7.69484	12.2574
TCGA.B0.4718.01A.01R.1277.07	11.8559	23.2727	6.71645	35.1872	1.23971	25.8135	3.69301	17.0102	1.62535	0.054775	9.23516	0.068218	26.8399	2.34177	0.204983	50.3162	0.315383	2.40243	26.0893	6.07926	0.111757	0.509243	0.252548	0.222084	8.08701	0.0287555	0.500788	0.0832473	206.326	15.4565	52.419	8.91715	0.465237	12.4034	1.98552	4.46101	0.561172	5.3893	1.29307	0.997739	3.32005	768.625	6.80526	5.84148	1.03166	9.28762	18.0104	4.73545	10.7727
TCGA.BP.5000.01A.01R.1334.07	12.8257	22.7268	9.49777	35.1197	1.15783	25.8145	3.41871	20.4028	1.61842	0.0600163	8.55931	0.0752758	29.9027	2.33861	0.155851	49.292	0.35602	2.31925	25.894	6.07502	0.143584	0.496718	0.318789	0.469181	20.6464	0.029026	0.59499	0.164909	209.58	15.6386	74.0997	9.6741	0.522435	9.59922	2.1986	4.46509	0.559866	5.5491	1.29322	0.988824	4.67078	703.312	6.15845	7.01999	1.07722	9.42536	19.7166	7.5385	12.2015
TCGA.BP.4161.01A.02R.1325.07	9.50367	24.0627	3.62026	28.1463	1.19225	25.7791	3.15455	13.6804	1.52743	0.0390228	10.9217	0.0644805	26.9603	1.71253	0.268917	50.4	0.240271	2.37048	25.8144	5.84181	0.0646097	0.44541	0.178279	0.169876	6.20821	0.0284551	0.428043	0.0626383	223.548	15.6565	41.7157	8.44685	0.436346	12.2074	1.98931	5.18684	0.561166	5.67265	1.29372	1.04446	3.13744	779.86	7.73516	6.45364	0.997415	9.48119	17.2039	4.30766	9.96832
TCGA.CW.5590.01A.01R.1541.07	10.5977	23.1562	5.12267	28.1203	1.21664	25.7431	3.27335	15.915	1.56941	0.0414996	9.83791	0.0723383	26.4355	1.96635	0.222442	50.2553	0.288563	2.32087	26.0884	5.99603	0.0879545	0.462003	0.219108	0.174235	6.6935	0.0285647	0.435725	0.061539	223.181	15.2631	41.9152	8.8002	0.445614	12.438	1.81102	5.15903	0.561468	5.60558	1.29344	1.02989	3.49802	842.257	7.6253	6.20056	1.02133	9.41684	16.9157	3.94482	10.0704
TCGA.B8.5163.01A.01R.1420.07	9.64537	26.0286	7.0536	30.4866	1.17352	25.7964	2.99327	13.5231	1.6423	0.0337488	11.7576	0.0498164	30.4842	1.64279	0.200411	61.2891	0.254424	2.15085	25.9104	6.29166	0.0755985	0.443036	0.168255	0.187363	6.18601	0.0291034	0.497653	0.040677	240.048	16.3489	49.8977	9.25037	0.470029	13.5352	2.01433	4.67219	0.558065	5.91468	1.29363	1.02252	4.27326	534.194	8.85833	7.35302	1.00442	9.34287	19.6801	7.41387	14.0024
TCGA.BP.4771.01A.01R.1289.07	12.7914	22.6992	7.68504	34.7043	1.2599	25.8197	4.11352	17.7743	1.63177	0.0550036	8.65378	0.0736202	23.9803	2.66742	0.228488	55.2231	0.31268	2.46903	26.6218	6.03867	0.169775	0.53705	0.261004	0.278803	8.86312	0.0288411	0.50047	0.0996409	216.387	16.0242	55.5231	9.42853	0.460777	12.1869	2.08002	4.96252	0.562959	5.46787	1.29341	0.990554	4.27613	727.862	6.79283	6.31691	1.05187	9.40856	19.9611	5.505	12.253
TCGA.BP.4971.01A.01R.1334.07	13.1372	23.106	8.4288	37.0963	1.25472	25.8682	4.77679	17.9844	1.6787	0.0686888	8.88997	0.0668091	27.6405	3.10833	0.218754	60.1296	0.313123	2.55346	26.3114	6.09038	0.169884	0.575568	0.268746	0.366304	11.9588	0.0291465	0.611915	0.106534	218.262	16.6102	70.6242	9.72858	0.503541	12.2494	2.23908	4.01427	0.559708	5.47212	1.29328	0.983838	4.10359	603.607	7.06984	7.16005	1.02364	9.30858	20.2034	7.04032	12.6379
TCGA.BP.4337.01A.01R.1289.07	14.6675	21.2865	9.38944	34.584	1.3364	25.7956	5.15903	20.6026	1.69839	0.0726678	7.57894	0.0901571	24.49	3.53955	0.220988	54.5907	0.38546	2.57675	26.6362	6.11748	0.238094	0.598301	0.34277	0.287277	9.36706	0.0286994	0.487456	0.116297	206.16	15.5755	54.3814	9.34877	0.446678	12.6021	1.8914	4.86792	0.563408	5.41872	1.2931	0.970507	3.82968	853.043	6.77918	5.97858	1.04785	9.35829	18.7699	4.65567	10.2097
TCGA.B0.4811.01A.01R.1503.07	10.4863	24.9162	6.22226	41.5225	1.12013	25.8604	2.42277	16.8446	1.56898	0.0483831	9.97794	0.0634169	30.0408	1.34267	0.165037	37.9529	0.308205	2.17953	24.9371	5.94948	0.069889	0.422685	0.251696	0.314468	15.2722	0.0288349	0.517307	0.137692	209.233	15.7731	67.2028	8.57936	0.497107	10.7055	2.1302	4.30455	0.55962	5.51988	1.29295	1.00871	3.39788	677.76	6.69347	6.50286	1.06621	9.34249	18.4321	4.93604	10.1118
TCGA.BP.4804.01A.02R.1305.07	12.6331	22.1606	8.27616	32.0188	1.23295	25.8023	4.22406	17.91	1.63752	0.0575635	8.39424	0.0728867	27.3095	2.73733	0.212076	56.8516	0.322987	2.46721	26.6756	6.12607	0.167663	0.543241	0.269781	0.262981	9.40929	0.0288765	0.506122	0.0860869	216.492	15.733	56.6671	9.44673	0.488342	12.0096	2.01752	4.87316	0.560707	5.50889	1.2933	0.995814	4.37448	636.15	6.8529	6.53769	1.04911	9.38861	19.2223	5.88227	11.8438
TCGA.B0.5706.01A.11R.1541.07	10.0414	26.768	8.06461	37.6798	1.13092	25.8542	2.77177	15.6019	1.66929	0.0429098	11.8422	0.0499966	35.5141	1.55262	0.152492	51.7613	0.289429	2.10922	24.8179	6.25332	0.0647925	0.433906	0.208169	0.425444	15.996	0.0292452	0.617316	0.107	226.242	16.7971	74.1343	9.64612	0.521222	10.8487	2.3694	3.85101	0.55792	6.02056	1.2933	1.00565	4.52844	535.96	8.22241	8.14752	1.04067	9.34355	21.0944	11.4494	15.6377
TCGA.CJ.4905.01A.02R.1426.07	10.5008	23.9305	6.19564	30.7233	1.22736	25.7949	3.52936	14.4373	1.62119	0.0409335	9.97818	0.0612383	26.9748	1.94313	0.248074	56.3474	0.270309	2.33794	26.3588	6.13123	0.101654	0.484515	0.195678	0.142521	4.60453	0.0287552	0.426423	0.0421217	224.883	15.6981	41.1716	8.94891	0.430911	15.0564	1.81528	5.14476	0.560627	5.5449	1.29345	1.01765	3.61177	689.794	7.95592	6.09297	1.00107	9.31343	17.8918	4.12237	10.7976
TCGA.B4.5844.01A.11R.1672.07	9.56125	24.6821	5.065	28.2342	1.19651	25.7676	3.09147	13.6833	1.59075	0.0354751	11.0543	0.0589442	28.5044	1.65219	0.237181	54.5277	0.254909	2.24767	25.9141	6.08938	0.0715729	0.443829	0.176667	0.144749	4.95097	0.0286791	0.429724	0.0431068	223.816	15.659	39.5553	8.62671	0.417912	13.9814	1.82	5.10022	0.560371	5.74952	1.29357	1.03245	3.41013	794.649	8.58256	6.5175	0.987104	9.36471	17.4597	4.43669	10.2119
TCGA.B0.4700.01A.02R.1541.07	12.3244	23.791	9.85574	32.5266	1.21761	25.7924	3.76902	17.9843	1.66948	0.0489223	9.61827	0.0635333	28.2606	2.59874	0.172526	60.9005	0.323679	2.29564	26.3203	6.26347	0.139335	0.509939	0.251121	0.246209	8.64458	0.0289779	0.534499	0.0635616	220.285	15.5062	54.389	9.38747	0.471485	11.5244	1.98387	4.56042	0.559675	5.55624	1.29315	0.995158	4.02944	773.057	7.28222	6.19343	1.04098	9.33549	19.399	7.00416	12.837
TCGA.BP.4776.01A.01R.1289.07	12.0594	23.0908	7.86171	35.083	1.17543	25.8157	3.31378	18.5993	1.6053	0.0538241	8.89979	0.0726695	28.1686	2.10821	0.179133	48.2584	0.32833	2.32396	25.9221	6.03287	0.124723	0.485764	0.279878	0.235562	9.7231	0.0286645	0.467365	0.0928266	200.864	15.0875	53.2695	8.90739	0.465536	11.3887	1.96701	4.79788	0.560455	5.3848	1.29308	0.990236	3.45108	870.711	6.51788	5.65617	1.05209	9.34962	18.1193	5.01163	9.7726
TCGA.B2.3924.01A.02R.1325.07	8.61765	25.2258	3.35286	28.0987	1.13846	25.7802	2.50951	12.4172	1.49082	0.0314524	11.8816	0.058083	27.0992	1.26639	0.259193	47.8098	0.219027	2.22756	25.6183	5.82134	0.051056	0.399908	0.153849	0.123273	4.14773	0.0282915	0.370574	0.0450577	217.284	15.4712	35.4386	8.02807	0.407251	13.8663	1.90978	5.57488	0.561075	5.77647	1.29364	1.04759	2.85233	743.894	8.31615	5.80661	1.00244	9.42727	17.2789	3.75858	9.33255
TCGA.AK.3453.01A.02R.1277.07	11.7028	23.1319	5.8997	36.2392	1.16468	25.7996	2.76927	18.7558	1.53594	0.0502432	9.06575	0.0791482	25.1571	1.81388	0.174584	40.4733	0.324808	2.28359	25.6813	5.8549	0.0971295	0.448644	0.282358	0.29168	13.4127	0.0285664	0.488379	0.151028	200.658	15.2236	57.1166	8.67849	0.466764	9.6314	2.06767	4.87887	0.562173	5.3811	1.2932	1.00036	3.20813	966.419	5.98094	5.84518	1.0666	9.45209	18.1105	4.79601	9.21979
TCGA.CW.5587.01A.01R.1541.07	10.0788	22.7328	4.01652	24.3638	1.20647	25.7363	3.48496	14.4287	1.52093	0.038592	10.0117	0.0715618	25.4287	2.03354	0.277557	55.5488	0.24817	2.42037	26.5509	5.87518	0.0878087	0.466882	0.187968	0.171514	5.06665	0.0284817	0.413719	0.0583217	219.911	15.4025	37.8599	8.64031	0.40738	13.195	1.94505	6.04032	0.562995	5.81909	1.29401	1.04737	3.88137	825.123	7.7284	6.51705	1.00994	9.51669	17.6865	3.90267	10.8007
TCGA.CJ.6033.01A.11R.1672.07	10.6999	23.4082	6.13042	27.1385	1.19377	25.7244	3.06311	16.176	1.57188	0.0378829	9.98455	0.0683548	26.6366	1.96022	0.19295	53.2123	0.293237	2.23338	26.3236	6.10617	0.0932024	0.451983	0.216381	0.131075	5.25784	0.0284981	0.410488	0.0435977	211.122	14.6593	37.5118	8.52831	0.425263	11.9781	1.73112	5.11736	0.560214	5.52417	1.29322	1.01143	2.99092	1008.59	7.62409	5.42851	1.01538	9.34659	16.9126	4.66345	9.54218
TCGA.B0.4697.01A.01R.1277.07	11.9583	25.4019	10.0386	41.5933	1.14964	25.8906	3.19444	17.8222	1.65757	0.0533092	10.2078	0.0560377	30.1497	2.05331	0.156803	53.7252	0.306887	2.2448	25.5458	6.15104	0.114475	0.482785	0.250381	0.402815	14.5493	0.0292227	0.635358	0.107311	218.045	16.5211	77.216	9.69054	0.52978	10.9511	2.34725	3.7799	0.558468	5.50832	1.29302	0.98098	4.18995	588.352	6.91933	6.80293	1.05619	9.2861	21.474	9.51122	14.4338
TCGA.CJ.4882.01A.02R.1426.07	14.7182	22.0534	12.6414	36.5199	1.33808	25.8109	5.11649	19.1374	1.74365	0.0690793	7.83915	0.0708897	25.4509	3.68939	0.19659	60.8666	0.382044	2.51008	27.0911	6.38847	0.247309	0.616832	0.309506	0.308489	10.5367	0.029148	0.557135	0.095344	220.242	16.1429	64.7215	9.87156	0.517022	10.9227	1.99816	4.46952	0.5616	5.3918	1.293	0.968783	4.50802	665.656	6.78528	6.78439	1.06802	9.3361	20.125	7.52859	13.2597
TCGA.B0.5691.01A.11R.1541.07	11.7479	21.2718	5.48053	27.533	1.33514	25.771	5.26361	14.9747	1.63259	0.0554309	8.31261	0.0745737	25.1713	3.03277	0.331771	60.7895	0.287433	2.68033	27.2612	6.09302	0.152464	0.585311	0.222523	0.158667	4.38284	0.0285891	0.411447	0.0557317	217.499	15.6335	40.1504	9.13439	0.438365	14.9583	1.83382	5.87239	0.562707	5.58752	1.29373	1.0095	3.84614	609.286	7.49455	6.43995	1.00874	9.4067	17.7537	3.98916	10.3265
TCGA.B0.4706.01A.01R.1503.07	12.7481	21.9322	6.62051	33.9312	1.29976	25.7784	4.04048	17.995	1.62247	0.0586312	8.28031	0.0807998	23.8628	2.68747	0.221691	48.3547	0.344071	2.48358	26.5302	6.05929	0.139711	0.535796	0.283106	0.204638	7.74167	0.028535	0.460457	0.0909009	205.721	15.1013	48.3383	8.94951	0.453084	11.7035	1.84976	4.9768	0.562597	5.31309	1.29302	0.994624	3.13642	866.595	6.36581	5.55719	1.04516	9.36459	17.4576	4.03818	9.24954
TCGA.CJ.4918.01A.01R.1426.07	10.8867	24.2722	7.65593	32.9518	1.2099	25.8121	3.48359	15.4034	1.65232	0.0438624	9.95926	0.0594613	28.8691	1.9823	0.211349	56.2993	0.289031	2.29205	26.1217	6.21039	0.106728	0.486796	0.212706	0.201666	6.9955	0.0289863	0.490996	0.0574585	224.696	15.9306	52.4079	9.22528	0.466775	13.6158	1.96097	4.70044	0.559188	5.6168	1.29339	1.00222	3.90432	588.377	7.68554	6.67868	1.01099	9.31167	18.8855	5.82851	11.9563
TCGA.CJ.5686.01A.11R.1672.07	9.65184	23.2451	3.99143	24.551	1.17245	25.7408	3.19188	14.3739	1.51977	0.0374272	10.4234	0.0691371	27.7687	1.78434	0.255692	53.1899	0.247633	2.34874	26.1131	5.87728	0.0745442	0.444969	0.186349	0.177287	6.14421	0.0284073	0.40504	0.0676484	217.017	15.5999	41.3568	8.61367	0.416183	12.4067	1.97914	5.43358	0.561566	5.93464	1.29386	1.0293	3.35096	792.484	8.24244	6.71503	1.00157	9.49464	17.669	4.66318	10.0082
TCGA.BP.4983.01A.01R.1334.07	11.5703	26.9926	7.12931	34.961	1.35857	25.7937	3.77317	14.8262	1.6969	0.0347759	12.671	0.0520494	19.8996	2.72593	0.217793	72.0204	0.262359	2.24567	26.3673	6.24398	0.102546	0.492994	0.170455	0.154057	3.65257	0.0289386	0.502848	0.0291008	243.3	16.4362	39.721	8.71552	0.418977	12.2243	1.8327	4.54119	0.561963	5.5345	1.29333	0.993722	3.02954	1141.9	9.26085	6.05349	0.999646	9.3379	20.1128	7.10434	12.6979
TCGA.B8.A8YJ.01A.13R.A39I.07	14.0733	22.2173	12.9462	31.5532	1.33641	25.8167	6.13616	17.179	1.76279	0.0606799	8.23406	0.0637183	26.16	4.11432	0.243847	80.5176	0.32221	2.58846	27.696	6.43507	0.311458	0.650952	0.250156	0.203615	5.41423	0.0293624	0.562886	0.0410752	226.674	16.1192	54.0189	9.97892	0.47058	15.5843	1.90833	4.53439	0.559892	5.37905	1.29331	0.98339	4.98964	564.059	7.52658	6.57807	1.0079	9.20317	19.9455	6.09219	14.1304
TCGA.BP.4992.01A.01R.1334.07	11.7539	25.4537	7.07678	42.8609	1.13158	25.9227	3.17023	18.4471	1.6042	0.0569473	10.4625	0.063005	28.7369	1.93253	0.17983	49.3966	0.283847	2.32345	25.0022	5.82192	0.104149	0.468372	0.255299	0.46682	21.8556	0.0291223	0.680011	0.134655	222.742	16.9893	81.8142	9.29186	0.545309	9.90289	2.33455	3.32861	0.5582	5.30906	1.29293	0.989336	3.93233	712.183	7.41972	7.19159	1.03906	9.36141	20.6707	9.41951	11.2635
TCGA.A3.3328.01A.01R.0864.07	7.61752	25.5786	2.89132	27.1925	1.13762	25.7378	1.97683	11.0917	1.47572	0.0247668	12.0484	0.0605561	26.3855	0.809814	0.290621	38.6708	0.218362	2.07789	25.2418	5.82485	0.0386617	0.353876	0.140687	0.0655863	2.05511	0.0278208	0.265905	0.036036	181.126	14.8284	25.1054	6.9252	0.328152	18.2139	1.55372	6.44048	0.561605	5.89363	1.29337	0.989307	1.83023	768.081	9.26078	4.88405	0.963679	9.25662	16.5319	3.26167	5.57728
TCGA.CJ.5679.01A.11R.1541.07	12.0235	21.4802	7.60345	23.5026	1.18598	25.683	3.63628	20.2898	1.5961	0.0468771	8.68369	0.0912201	29.86	2.50469	0.171873	54.6197	0.354443	2.29602	26.2121	6.08467	0.133834	0.480037	0.29769	0.351002	16.0039	0.0288297	0.553112	0.112486	219.335	15.2633	57.5108	9.26896	0.474643	9.98878	1.91485	4.66907	0.560873	5.8677	1.2934	1.00528	4.96876	814.088	7.74074	7.43226	1.04731	9.4893	18.2819	6.98345	11.4436
TCGA.B0.5095.01A.01R.1420.07	12.8842	22.6263	8.1903	31.2153	1.38766	25.7765	5.30881	16.0052	1.71574	0.0532408	8.92772	0.0661038	23.5412	3.53642	0.26021	67.7495	0.314777	2.54401	27.2888	6.32618	0.179064	0.598538	0.22956	0.149867	4.1779	0.0288606	0.475809	0.0400284	226.739	15.779	42.5928	9.11875	0.462382	14.4208	1.75207	4.80783	0.560931	5.34727	1.29323	0.98528	3.42116	696.163	7.48559	5.96383	0.996385	9.26572	18.2672	5.11064	11.667
TCGA.BP.5173.01A.01R.1426.07	10.0249	23.4982	4.99427	27.5582	1.1745	25.7268	2.65638	15.5203	1.52812	0.0339149	9.98696	0.0734676	24.8615	1.51002	0.218595	46.2928	0.27746	2.19774	26.0767	5.93993	0.0819672	0.419653	0.206526	0.15629	5.61206	0.0284708	0.384765	0.0602263	217.46	14.9971	37.9647	8.44756	0.401399	13.4822	1.75584	5.95539	0.562864	5.72427	1.29357	1.02808	3.62376	857.112	7.87084	5.88186	1.03743	9.44483	17.2516	3.41824	9.16846
TCGA.BP.4998.01A.01R.1334.07	10.7508	23.0458	5.11949	30.4478	1.30026	25.7904	4.19875	14.0272	1.6275	0.0471739	9.51345	0.0651303	25.6822	2.30688	0.29882	55.746	0.272991	2.5033	26.5689	6.09283	0.102882	0.524704	0.198952	0.152367	4.91861	0.0285748	0.420198	0.057315	216.298	15.8407	42.134	9.018	0.447243	13.7124	1.87935	5.10266	0.561489	5.54276	1.29353	1.0007	3.12477	663.743	7.85108	6.30165	0.99864	9.36728	17.7303	4.74132	9.71397
TCGA.CJ.4875.01A.01R.1305.07	10.2862	24.5943	5.21006	35.8484	1.13934	25.8171	2.59994	16.4666	1.55095	0.0450505	10.3879	0.0657607	29.1685	1.50494	0.178205	41.4719	0.292271	2.21755	25.125	5.90832	0.0665953	0.425087	0.23347	0.277741	12.491	0.0285867	0.477222	0.124904	208.917	15.6786	58.503	8.56951	0.480068	10.2664	2.15063	4.51444	0.559801	5.62603	1.2933	1.00541	2.97021	775.607	6.98458	6.44595	1.0385	9.42004	18.1237	5.53871	9.73448
TCGA.B0.4690.01A.01R.1277.07	9.59725	26.1302	5.08379	30.8215	1.2686	25.796	3.4063	12.0185	1.63156	0.0333883	12.2398	0.0489058	25.1776	1.90866	0.264796	64.0146	0.23179	2.2804	26.3158	6.20914	0.0708171	0.467835	0.146594	0.127771	3.17938	0.0287234	0.432259	0.0305531	230.867	16.345	38.2025	8.49587	0.427791	14.8739	1.91206	4.81751	0.560681	5.91422	1.29353	1.0128	3.07172	614.467	9.76982	6.34497	0.998105	9.293	19.2733	5.73812	12.273
TCGA.AK.3429.01A.02R.1325.07	9.81499	24.0886	4.73337	26.5346	1.1656	25.7256	2.71011	15.1872	1.5293	0.0337766	10.8044	0.0673853	26.4205	1.61529	0.205464	49.9356	0.266187	2.19328	25.9266	5.96228	0.0710957	0.418518	0.19403	0.179963	6.87327	0.02844	0.412403	0.0655274	219.642	15.308	41.0278	8.34472	0.420294	11.18	1.89863	5.49141	0.561723	5.82801	1.29361	1.0287	3.46688	924.254	8.05767	6.28961	1.02787	9.51847	17.9394	4.9955	9.92657
TCGA.AK.3450.01A.02R.1277.07	10.2878	21.5428	3.88856	20.8645	1.20143	25.6724	3.42181	15.8242	1.49656	0.0385247	9.43142	0.0855161	25.6893	2.12835	0.253665	52.8109	0.270505	2.40286	26.6092	5.84933	0.0895667	0.458289	0.211518	0.154681	6.06447	0.0282557	0.389754	0.0663449	204.959	14.5781	35.3919	8.32243	0.386267	11.3186	1.85641	6.01719	0.562429	5.68626	1.29393	1.03664	3.15906	1145.85	7.31664	5.99407	0.994656	9.55336	16.4058	4.15047	8.39431
TCGA.B0.5690.01A.11R.1541.07	11.675	22.7658	7.57362	30.3221	1.26831	25.765	3.86746	15.9663	1.64126	0.0452868	8.96691	0.06771	25.4194	2.38934	0.228341	56.9187	0.307966	2.37548	26.8603	6.22599	0.137023	0.51701	0.228532	0.168452	5.5054	0.0288566	0.462901	0.0525133	215.27	15.3139	44.4754	9.0363	0.434457	13.7716	1.78997	5.36663	0.561298	5.45154	1.29335	1.01043	3.91481	765.891	7.15793	6.12172	1.02041	9.33374	17.9403	4.24371	10.3996
TCGA.B0.4818.01A.01R.1503.07	10.3061	23.2614	4.72692	30.4799	1.21001	25.7616	3.02861	15.412	1.55599	0.0420895	9.70456	0.071963	26.2701	1.71378	0.228769	44.8375	0.287977	2.31322	25.9005	5.95477	0.0785073	0.451063	0.218992	0.15681	6.11763	0.0283686	0.394645	0.0732832	206.498	15.1187	40.7675	8.35734	0.433896	12.2214	1.85125	5.32579	0.561935	5.49497	1.29341	1.01195	2.85869	894.893	7.0494	5.69463	1.01783	9.40517	16.812	3.94557	8.86351
TCGA.CJ.5678.01A.11R.1541.07	9.76821	22.7545	4.77849	25.2333	1.1101	25.7005	2.39902	16.2598	1.48504	0.0355153	9.66136	0.0762758	28.8384	1.41433	0.180752	42.6853	0.290104	2.16215	25.8971	5.92742	0.0698662	0.402466	0.224624	0.186172	8.6047	0.0282274	0.369347	0.093098	205.794	14.5612	41.6008	8.25295	0.428192	9.75511	1.93763	5.99567	0.562041	5.79481	1.29356	1.02753	3.43214	942.151	6.70958	5.85909	1.05851	9.56726	17.219	4.67688	9.89809
TCGA.BP.4960.01A.01R.1334.07	12.3881	23.7494	8.66742	37.3887	1.15677	25.8499	3.44943	19.9098	1.63485	0.0605119	9.30429	0.0711802	30.7436	2.2218	0.163379	49.7231	0.335623	2.32049	25.3806	6.00744	0.123724	0.489432	0.299985	0.410598	17.6247	0.0289755	0.599585	0.136578	209.614	15.9021	71.7783	9.57493	0.517156	11.0761	2.16812	3.95391	0.558999	5.51819	1.29305	0.98552	4.04432	683.1	6.86688	6.65529	1.05198	9.32443	19.3377	6.88741	11.5532
TCGA.B0.5692.01A.11R.1541.07	11.1003	22.2445	5.16244	28.5724	1.168	25.7409	2.90306	17.323	1.50423	0.0420446	8.95839	0.0823021	24.2758	1.86	0.206105	45.4159	0.295751	2.31335	26.3704	5.85389	0.103701	0.448116	0.245312	0.205956	7.9772	0.0283314	0.421667	0.0962816	202.564	14.8845	42.9518	8.62538	0.414615	10.9491	1.86524	5.74737	0.56388	5.52298	1.29334	1.02125	3.61563	1070.21	6.72264	5.66078	1.06076	9.51286	17.7673	3.80343	8.83593
TCGA.A3.3358.01A.01R.1541.07	9.40511	24.001	4.53195	29.1663	1.15124	25.7461	2.5327	14.7375	1.53662	0.0372966	10.4448	0.0658842	29.8769	1.37024	0.197414	42.3849	0.281441	2.18287	25.4667	6.00112	0.0576706	0.411871	0.2047	0.20268	7.86301	0.028396	0.400797	0.0924393	210.751	15.3446	46.1642	8.48698	0.441341	11.278	1.97731	5.33428	0.561278	5.97949	1.29351	1.02159	3.1376	738.743	7.70383	6.56218	1.03871	9.46231	17.4551	4.51058	9.91941
TCGA.BP.4355.01A.01R.1289.07	12.4129	22.4577	7.00905	32.5363	1.29697	25.8075	4.66735	16.838	1.65912	0.0575962	8.73778	0.0721649	25.6209	2.88514	0.253167	58.0533	0.309652	2.54048	26.6203	6.09963	0.154824	0.560197	0.249265	0.17632	5.96416	0.0287837	0.481732	0.058178	210.338	15.4408	47.4101	8.95443	0.448586	14.1402	1.83885	4.70001	0.560209	5.2637	1.29321	0.989646	3.22279	757.491	6.95492	5.8161	0.994047	9.27022	17.5601	4.48623	9.45567
TCGA.B0.4828.01A.01R.1277.07	10.7135	23.3176	4.59175	32.6811	1.2171	25.7503	2.75755	17.0112	1.54061	0.042899	9.65819	0.0808063	24.2373	1.66167	0.20405	39.4976	0.313198	2.26371	25.5453	5.8662	0.0746976	0.433725	0.247515	0.209967	9.20125	0.0283874	0.447059	0.106231	208.191	15.1122	45.5221	8.42175	0.443845	10.8201	1.84906	5.09528	0.56287	5.43235	1.29321	1.01529	2.9282	992.251	6.87753	5.78605	1.04214	9.4545	16.8915	3.88262	8.15008
TCGA.BP.5010.01A.02R.1420.07	12.5186	23.6856	11.4395	38.8449	1.16035	25.8537	3.42978	19.3605	1.67627	0.0607413	8.86438	0.0653912	32.254	2.16236	0.153789	50.257	0.355982	2.27911	25.6675	6.21638	0.137287	0.501665	0.303155	0.403604	19.233	0.0292931	0.620971	0.119671	217.08	15.9415	78.6427	9.70541	0.531047	10.9814	2.17268	3.97054	0.557706	5.49939	1.29303	0.991973	4.6792	593.434	6.61961	7.13977	1.056	9.29739	19.6255	7.39351	12.7276
TCGA.B4.5838.01A.11R.1672.07	8.89447	25.0448	3.76661	25.0014	1.19395	25.7279	2.83568	13.4272	1.55021	0.0303841	12.0077	0.0642134	27.1652	1.44733	0.260272	52.1246	0.238916	2.20214	25.4832	5.915	0.0565584	0.40858	0.163479	0.134216	4.57842	0.0282595	0.354531	0.0468049	231.421	15.9342	33.6649	8.09446	0.386651	13.3157	1.77951	5.48439	0.561666	6.08637	1.29384	1.03343	2.94073	949.592	9.891	6.8074	0.978818	9.503	17.3327	4.34212	9.00451
TCGA.B4.5832.01A.11R.1672.07	4.11552	37.2543	1.74355	24.112	0.879271	25.8574	1.03557	4.63348	1.48502	0.0135706	26.7607	0.0229951	68.5471	0.238637	0.206613	47.2138	0.118805	1.60907	21.9852	6.16173	0.00684504	0.235762	0.0528862	0.15593	10.7961	0.0292143	0.418893	0.0275251	313.54	20.7138	65.8925	7.58415	0.61499	9.86633	3.02839	3.10901	0.544691	8.21218	1.29509	1.12179	2.8492	152.719	15.0948	19.8888	0.874111	9.5764	19.689	103.966	18.4343
TCGA.BP.5001.01A.01R.1334.07	12.3543	22.7613	6.54593	35.0569	1.18634	25.8231	3.50831	19.1597	1.57832	0.0580043	8.84899	0.0795481	26.4212	2.29074	0.195242	47.6577	0.318826	2.4123	25.865	5.87053	0.128053	0.493917	0.287731	0.290512	12.547	0.028633	0.515715	0.122153	202.286	15.4597	58.1671	8.8177	0.465076	10.6438	2.02172	4.4789	0.56097	5.32163	1.29305	0.992492	3.36652	934.801	6.52915	5.9994	1.04044	9.4027	18.3012	5.17985	8.90749
TCGA.AK.3428.01A.02R.1277.07	8.69558	25.8862	3.77739	29.5083	1.17468	25.78	2.6519	12.7407	1.55614	0.0325616	12.3174	0.0566591	28.8553	1.30996	0.244043	48.32	0.235736	2.19034	25.1873	5.9468	0.0485012	0.405702	0.159854	0.107942	3.67155	0.0281818	0.342792	0.0384073	218.035	15.4047	32.2502	7.93708	0.410408	13.7007	1.8232	5.29108	0.560357	5.77079	1.29353	1.0248	2.4295	852.991	8.77274	5.56161	0.986245	9.38932	16.8978	4.33191	9.23162
TCGA.T7.A92I.01A.11R.A37O.07	8.96689	21.1776	2.82822	16.801	1.16613	25.6854	3.55844	13.2249	1.44911	0.0319988	9.51653	0.0892771	25.5923	1.67123	0.435702	57.0575	0.212631	2.50487	26.8236	5.61952	0.0909634	0.443767	0.165625	0.103908	3.54556	0.0282517	0.374368	0.0429092	191.099	14.8139	29.3663	7.82322	0.327348	18.307	1.65803	6.38858	0.562978	5.61904	1.294	1.03472	3.74926	825.723	8.51223	5.83256	0.944173	9.40617	16.588	3.20388	6.59195
TCGA.B0.4819.01A.01R.1277.07	11.7911	24.0428	8.35682	36.5946	1.16853	25.8722	3.73447	17.3097	1.64524	0.0561832	9.52669	0.062222	30.5016	2.22376	0.196567	56.1165	0.295371	2.37925	25.8382	6.06765	0.129201	0.508169	0.247717	0.372428	13.3767	0.0291351	0.573116	0.109507	219.916	16.5666	70.4083	9.66873	0.511151	11.8674	2.30192	4.28267	0.559422	5.6365	1.29339	0.993022	4.64868	540.746	7.24148	7.30299	1.04508	9.36088	20.7998	8.22889	13.7212
TCGA.CJ.4888.01A.01R.1305.07	9.74633	25.3208	6.42266	30.9195	1.1122	25.8131	2.82904	14.7048	1.58947	0.039056	11.2366	0.0532932	33.4889	1.60151	0.178325	55.072	0.260879	2.18211	25.5761	6.13652	0.0708575	0.434989	0.190463	0.26186	9.65901	0.0290436	0.534309	0.0683315	224.338	16.1227	58.435	9.06458	0.463805	12.1971	2.2254	4.3783	0.558916	5.87408	1.29342	1.03732	4.45272	613.034	7.94006	7.17033	1.02672	9.34887	19.5881	6.50992	14.5895
TCGA.B0.4847.01A.01R.1277.07	11.4618	23.3911	5.76912	36.6301	1.13971	25.8033	2.58201	18.9694	1.52335	0.0491799	9.25281	0.0789982	25.9254	1.66975	0.165628	38.9142	0.323422	2.24361	25.4397	5.81963	0.0888165	0.432992	0.284288	0.30581	14.9377	0.0285531	0.496177	0.16079	198.814	15.2122	58.8701	8.59802	0.468619	9.30414	2.08865	4.67974	0.561733	5.38162	1.29312	1.0017	3.10914	1027.06	5.98346	5.83283	1.06618	9.44228	18.0085	4.82045	9.0839
TCGA.B0.4713.01A.01R.1277.07	11.8368	22.1518	6.20824	29.1517	1.17091	25.7499	3.23059	19.498	1.55165	0.0489633	8.81037	0.0882008	26.8592	2.12507	0.185989	47.0398	0.327396	2.32672	25.9465	5.88556	0.118055	0.465201	0.287484	0.312394	12.5973	0.0283057	0.412187	0.149319	214.71	15.458	52.1179	8.84522	0.442576	9.17508	2.06319	5.36457	0.563558	5.83825	1.29346	1.00063	3.77313	1004.42	6.99484	6.42412	1.07217	9.60671	18.7835	5.36977	10.8569
TCGA.BP.4761.01A.01R.1289.07	22.4769	19.0539	15.246	33.2244	1.40251	25.7444	6.84496	31.0639	1.71479	0.106205	6.12863	0.156122	19.6573	7.05732	0.1729	60.3011	0.533798	2.71096	27.2415	6.00832	0.821134	0.691026	0.612853	0.50578	16.5218	0.0284722	0.57749	0.199736	199.929	14.8688	58.2691	10.1115	0.450401	9.00934	1.8275	4.72983	0.566665	5.16385	1.29261	0.939446	4.2492	1464.55	5.674	5.12101	1.10934	9.49175	19.8551	5.80387	10.0735
TCGA.BP.4758.01A.01R.1289.07	11.6575	23.8494	8.10104	36.2466	1.13768	25.8247	2.88332	18.4835	1.5881	0.0484678	9.34264	0.0688904	28.3537	1.81315	0.164597	46.7181	0.318818	2.23031	25.7108	6.01606	0.11219	0.456028	0.268964	0.294421	12.1753	0.0288023	0.500709	0.109124	207.988	15.4184	58.4149	9.11672	0.479233	11.22	2.06276	4.90706	0.560686	5.48013	1.29319	0.999936	4.21273	757.623	6.45787	6.04519	1.07147	9.40036	19.2617	5.63068	11.2112
TCGA.B8.5549.01A.01R.1541.07	9.62626	24.0825	4.96206	29.0893	1.17994	25.7637	2.92713	14.5686	1.57888	0.0385761	10.4417	0.0645806	29.9161	1.5353	0.221118	47.5265	0.27587	2.24007	25.5991	6.04285	0.067897	0.435761	0.199751	0.201591	6.78639	0.0285851	0.436645	0.0738507	217.408	15.7433	44.6998	8.68378	0.445579	13.5861	1.88938	5.32825	0.561541	5.84106	1.29351	1.0234	3.89465	658.793	7.94069	6.71837	1.0221	9.41337	17.9793	4.51049	10.8998
TCGA.BP.5186.01A.01R.1426.07	10.3379	22.9228	4.46883	28.5185	1.23061	25.7547	3.30548	14.7712	1.54943	0.0410225	9.63325	0.0718468	24.8846	1.88142	0.26119	48.9199	0.271804	2.38151	26.3292	5.94014	0.087031	0.467063	0.204606	0.140271	4.77462	0.0283764	0.386341	0.0584736	211.855	15.2568	37.6672	8.44089	0.412875	13.3528	1.79489	5.62978	0.562406	5.54739	1.2935	1.02	2.98296	867.86	7.43597	5.79459	1.00763	9.41448	16.9942	3.59023	8.786
TCGA.CJ.4902.01A.01R.1426.07	12.1577	23.0413	6.90448	31.978	1.29039	25.8111	4.72523	16.4673	1.66696	0.0558131	9.33137	0.0672484	26.5288	2.9654	0.24656	62.0694	0.297439	2.52369	26.4999	6.12059	0.140888	0.556829	0.234179	0.179745	5.68878	0.0287039	0.474524	0.0523449	219.042	15.6727	45.8735	9.08461	0.455031	13.5691	1.88031	4.65846	0.560123	5.40437	1.29322	0.997993	3.3507	746.799	7.41956	5.95557	0.999494	9.3174	18.1019	5.03865	10.7052
TCGA.BP.4346.01A.01R.1289.07	10.9942	23.5421	4.48132	34.4552	1.25882	25.8151	3.50977	15.2649	1.56547	0.0476214	9.76159	0.0701628	22.9895	2.06948	0.267488	47.8843	0.271741	2.45656	26.1116	5.85863	0.093027	0.487686	0.213951	0.190836	6.05907	0.0284726	0.433095	0.0829335	212.498	15.7848	43.7169	8.73638	0.434009	12.5218	1.9969	5.30634	0.563446	5.43196	1.29353	1.01515	3.06633	853.905	6.96212	5.86802	1.02341	9.43767	18.0662	4.03941	9.79285
TCGA.BP.4330.01A.01R.1289.07	10.9364	23.3222	4.65691	32.3723	1.27001	25.8121	3.94075	14.9059	1.59218	0.0492509	9.73185	0.0683352	24.7358	2.25808	0.283734	52.5106	0.268744	2.50639	26.223	5.92541	0.0982795	0.508582	0.208618	0.187365	5.52902	0.0285072	0.435105	0.0706816	219.691	15.9165	43.9642	8.86147	0.445174	13.4101	1.97333	5.27811	0.562401	5.5368	1.29358	1.01411	3.2192	707.225	7.2211	6.18963	1.00901	9.42443	18.0064	4.16781	10.3865
TCGA.BP.4335.01A.01R.1289.07	10.2394	24.7831	5.54868	35.6015	1.15741	25.8454	3.04259	15.31	1.59191	0.0475569	10.5265	0.0592864	30.8918	1.68477	0.200686	47.7674	0.275349	2.2963	25.3455	5.99724	0.0729191	0.45533	0.213872	0.222368	8.93373	0.0286926	0.468575	0.0834844	212.198	15.8275	54.8796	8.7425	0.474888	12.0001	2.14067	4.40866	0.55902	5.60444	1.29333	1.00949	3.06478	674.19	7.29998	6.33028	1.01631	9.3387	18.0997	5.43557	10.7671
TCGA.BP.4165.01A.02R.1289.07	11.6733	22.8886	6.44791	33.5254	1.19311	25.7958	3.26926	17.7924	1.57941	0.0507276	8.98985	0.0750413	26.5518	2.05386	0.196455	46.8375	0.315993	2.34661	26.0153	5.97277	0.111992	0.479007	0.263855	0.192974	7.81548	0.0284934	0.436773	0.083974	198.826	14.8915	46.7654	8.66701	0.438227	11.9095	1.89321	5.08074	0.561293	5.34432	1.29311	0.999618	3.10911	937.053	6.41732	5.33327	1.03892	9.3632	17.4922	4.20715	8.89989
TCGA.B8.4619.01A.02R.1325.07	8.55653	24.639	4.50824	26.0367	1.11119	25.7962	2.86926	12.7133	1.55967	0.0334907	11.0523	0.0587359	33.8729	1.22888	0.273715	52.8881	0.228417	2.2362	25.4964	5.96071	0.0642661	0.417647	0.16355	0.181699	6.34365	0.0287533	0.413886	0.0684802	207.988	16.5475	50.2362	8.26787	0.42152	15.9157	2.04573	5.03132	0.558922	6.27551	1.29386	0.996115	3.70764	435.95	9.76423	8.00296	0.980932	9.32057	19.3576	6.53386	9.76898
TCGA.CZ.5462.01A.01R.1503.07	9.07067	21.849	3.39907	18.9569	1.12754	25.6535	2.73252	14.5865	1.45144	0.0326435	9.84478	0.0814076	28.7824	1.51171	0.242772	47.7079	0.253679	2.27596	26.2634	5.81996	0.0650544	0.409147	0.191504	0.159433	7.31912	0.028236	0.382167	0.0705481	216.942	15.1365	38.4085	8.11573	0.420458	10.8957	1.86105	5.64732	0.561426	5.96405	1.29392	1.04408	3.56053	875.357	8.18938	6.97577	0.999669	9.58971	16.5926	4.65258	9.06736
TCGA.DV.5573.01A.01R.1541.07	10.1971	23.304	4.30257	31.072	1.24474	25.7803	3.2415	13.7896	1.54886	0.0408908	9.7204	0.0665592	23.7201	1.79819	0.278704	47.7066	0.261737	2.39844	26.4437	5.95205	0.0832563	0.470558	0.192003	0.14054	4.55171	0.0283245	0.369574	0.0611516	216.14	15.5431	37.3369	8.52216	0.437065	12.8273	1.87392	6.0291	0.563295	5.59073	1.29366	1.02038	3.19071	719.028	7.48204	5.91773	1.0345	9.48215	17.7232	4.0108	9.526
TCGA.BP.5201.01A.01R.1426.07	11.3967	23.2067	5.76278	32.0946	1.20105	25.7761	3.15069	17.6631	1.56516	0.0457201	9.46046	0.0771283	25.0904	1.98941	0.202418	46.986	0.305674	2.31557	25.9123	5.91307	0.10257	0.462387	0.250685	0.22794	9.23756	0.0285407	0.457406	0.0925551	215.274	15.4017	47.8369	8.78624	0.452727	10.9875	1.92647	5.08617	0.562364	5.47175	1.29331	1.01479	3.56652	933.108	6.99695	5.97879	1.04773	9.46967	17.9543	4.58529	9.80475
TCGA.B8.4148.01A.02R.1325.07	9.93008	24.2476	3.67502	31.2441	1.24964	25.7933	3.21987	13.4395	1.53555	0.0380514	10.7302	0.0650246	22.2169	1.78364	0.302262	49.7649	0.239251	2.4002	26.1653	5.82682	0.0746097	0.457649	0.1748	0.132637	3.99006	0.0284289	0.411763	0.0493978	217.339	15.7013	35.5468	8.41687	0.415442	14.2114	1.83678	5.51196	0.563079	5.4329	1.29362	1.03202	2.928	862.083	7.77955	5.70944	0.999154	9.40704	17.3789	3.54717	8.96818
TCGA.DV.5568.01A.01R.1541.07	11.915	23.1685	8.41407	29.956	1.20233	25.7802	3.72306	17.7288	1.63186	0.0461469	9.31101	0.069771	27.5451	2.38699	0.197406	59.3768	0.30774	2.32536	26.4003	6.13116	0.144627	0.498897	0.245619	0.177969	7.14759	0.0286457	0.45038	0.0539596	214.973	15.3874	46.3913	8.76234	0.446182	11.9655	1.80134	4.57322	0.55984	5.45042	1.29296	0.985506	3.56912	901.703	7.93133	5.75454	1.02576	9.3503	18.633	6.24327	9.96367
TCGA.B0.5695.01A.11R.1541.07	10.9764	22.6055	4.62413	28.3874	1.24817	25.7579	3.66723	15.9992	1.56042	0.044603	9.4407	0.0785126	24.1409	2.18403	0.265577	51.1858	0.279694	2.44213	26.3039	5.8782	0.103069	0.485189	0.221757	0.141796	4.60972	0.0282952	0.387118	0.058041	206.729	14.9236	35.2692	8.58255	0.395452	13.861	1.77552	5.70195	0.5633	5.49909	1.29352	1.01828	2.97614	995.079	7.35973	5.32188	1.00875	9.40782	16.7639	3.34607	8.63309
TCGA.AK.3425.01A.02R.1277.07	10.2001	23.7298	6.2555	29.5404	1.14454	25.7684	2.84866	16.0411	1.57722	0.04005	9.88607	0.0668606	30.4708	1.58846	0.19128	48.2278	0.292505	2.20692	25.7382	6.06583	0.0837505	0.43713	0.223052	0.190708	8.37667	0.0285298	0.415796	0.0736848	212.504	15.1981	47.4259	8.81429	0.448205	11.8389	1.92852	5.08697	0.55991	5.72914	1.2933	1.00961	3.584	704.687	7.5766	6.0371	1.04095	9.41842	18.0683	5.37422	10.1705
TCGA.CJ.4912.01A.01R.1426.07	12.1194	23.5192	7.44707	36.4807	1.16138	25.8215	3.14561	19.9385	1.60037	0.0558596	9.26324	0.0767872	28.7576	2.03357	0.1646	45.2478	0.339236	2.28856	25.3422	5.93881	0.11018	0.467867	0.301463	0.37854	20.2371	0.0288042	0.569947	0.153901	209.371	15.639	70.3159	9.06416	0.504517	9.48336	2.10931	3.94877	0.559149	5.39171	1.29298	0.985259	3.35697	847.529	6.60335	6.46862	1.04628	9.38769	18.4358	6.51683	9.47593
TCGA.BP.4790.01A.01R.1305.07	11.2187	22.6588	5.99931	29.2349	1.29046	25.7875	4.5693	14.6425	1.64555	0.0503159	9.22608	0.0646558	27.1146	2.6422	0.278199	61.0811	0.281232	2.52833	26.8083	6.16886	0.122146	0.547927	0.208616	0.203375	6.16262	0.028856	0.478062	0.0607226	228.579	16.2489	49.5959	9.42325	0.470081	13.7101	1.99068	5.04238	0.560834	5.76	1.29364	1.01759	4.20509	524.368	7.96053	7.27984	1.01272	9.39525	18.7905	5.24743	12.196
TCGA.BP.4160.01A.02R.1289.07	8.39702	25.524	3.81718	28.3825	1.09815	25.7929	2.37248	12.5189	1.50661	0.0313553	11.9042	0.0556422	30.9146	1.12633	0.234534	47.2119	0.223223	2.16339	25.3287	5.88844	0.0493138	0.389636	0.156886	0.133273	5.13458	0.0283191	0.346879	0.0500606	220.594	15.6774	38.0807	8.06922	0.428474	12.6699	1.98544	5.57417	0.559617	5.93482	1.29376	1.03737	3.04583	692.159	8.55458	6.32586	1.00719	9.48025	17.7709	5.06236	10.0278
TCGA.B0.4701.01A.01R.1277.07	9.85901	24.473	4.02328	30.6879	1.20953	25.7766	2.88968	14.1475	1.53003	0.0364083	10.9027	0.0649693	23.6869	1.65169	0.250181	48.1741	0.249873	2.29683	25.9318	5.86511	0.0696723	0.435546	0.182849	0.114139	4.0244	0.0282186	0.359707	0.0446737	214.191	15.2788	33.3836	8.09575	0.406853	12.6871	1.78362	5.27819	0.562366	5.49502	1.29332	1.0224	2.53245	1066.96	8.13387	5.22916	1.01291	9.39905	16.9909	3.74368	8.67891
TCGA.B8.A54J.01A.11R.A33J.07	12.1811	21.8637	6.37714	29.659	1.28171	25.7487	3.91662	17.0243	1.5959	0.0480324	8.47536	0.0797116	22.8749	2.55828	0.240503	52.9245	0.31452	2.44821	26.9599	6.05337	0.147371	0.51978	0.249394	0.136252	4.69064	0.0284141	0.393788	0.0541574	206.004	14.7681	37.2362	8.66598	0.412982	13.1316	1.7024	5.5079	0.562851	5.31336	1.29322	0.998854	3.03742	1022.57	6.90331	5.1199	1.02465	9.35932	16.9112	3.53115	8.66259
TCGA.CJ.4894.01A.01R.1305.07	10.0878	23.4482	4.43739	30.17	1.24615	25.7701	3.26099	14.2014	1.56944	0.0399253	9.87451	0.0693502	24.7537	1.73344	0.277512	47.7003	0.268604	2.3624	26.1281	5.95599	0.081831	0.462723	0.196837	0.164984	5.43518	0.0284773	0.402164	0.0682664	221.084	15.7737	39.9379	8.51051	0.435818	13.4038	1.83777	5.7723	0.563178	5.57554	1.29361	1.02172	3.59092	728.78	7.40907	6.37905	1.01633	9.46619	17.7458	4.01851	9.96886
TCGA.BP.4968.01A.01R.1334.07	10.6535	23.597	5.69238	31.2699	1.19333	25.7787	3.10368	15.9982	1.57793	0.0429151	9.79203	0.068558	27.1658	1.81779	0.210187	48.3965	0.290817	2.29143	25.9314	6.01175	0.0892845	0.458142	0.223803	0.160033	6.44088	0.0283575	0.394569	0.0657263	208.69	15.1318	41.7223	8.43661	0.435633	11.7994	1.8302	5.14133	0.561043	5.48724	1.29316	1.00377	2.97721	914.136	7.36682	5.57334	1.0277	9.4082	17.4353	4.58916	8.9143
TCGA.BP.5177.01A.01R.1426.07	11.6165	22.9627	8.325	30.8654	1.19049	25.7852	3.52679	17.1823	1.62495	0.047139	9.00686	0.0683418	28.6553	2.16684	0.195161	54.9517	0.312846	2.31567	26.3927	6.16594	0.13301	0.494024	0.247413	0.199587	7.66441	0.0288117	0.463215	0.0635374	214.506	15.3843	50.67	9.06802	0.44976	12.9379	1.88611	4.8954	0.559668	5.55571	1.29321	1.00187	3.92572	727.64	7.33431	6.20029	1.03021	9.33063	18.412	4.92467	10.5769
TCGA.BP.4989.01A.01R.1334.07	9.97164	25.0524	5.52908	34.0385	1.16506	25.8097	2.71553	14.3805	1.56822	0.038682	10.7993	0.056714	27.5923	1.55727	0.198614	48.2234	0.265992	2.213	25.8022	6.06194	0.0707137	0.435952	0.192233	0.219949	8.30417	0.0288316	0.492374	0.077304	219.08	16.2758	55.3412	8.70282	0.476858	11.8276	2.12281	4.36729	0.559863	5.72734	1.29339	1.01046	3.36058	640.857	8.03262	6.89524	1.02649	9.3419	19.0575	5.96007	11.5058
TCGA.CJ.4892.01A.01R.1305.07	11.569	22.0198	4.88111	29.6726	1.29317	25.7496	3.878	16.2283	1.57453	0.0492546	8.86432	0.0798083	23.1134	2.45664	0.258495	49.5699	0.301815	2.491	26.6203	5.96152	0.111362	0.510844	0.237624	0.141782	4.90093	0.0282865	0.388307	0.0628737	207.648	14.9107	37.3185	8.50049	0.423443	12.3862	1.78347	5.60231	0.56269	5.35706	1.2934	1.00838	2.71548	959.063	6.73105	5.3516	1.01349	9.42501	16.6178	3.6393	8.41858
TCGA.CJ.4639.01A.02R.1325.07	9.50183	24.3948	3.61662	29.2717	1.28891	25.773	3.5246	12.2146	1.5766	0.0381236	11.1371	0.0585027	24.705	1.8983	0.310214	53.367	0.239277	2.41539	26.2206	6.01045	0.0636511	0.473377	0.160871	0.117481	3.31039	0.0283558	0.380195	0.0410062	222.173	15.7423	34.4125	8.20032	0.423084	14.1754	1.8413	5.50696	0.561432	5.64788	1.29372	1.02805	2.58656	744.37	8.10414	6.07556	0.975587	9.40437	16.9368	3.88466	9.42479
TCGA.A3.3326.01A.01R.0864.07	10.4895	23.7648	3.87899	33.0905	1.24129	25.8051	3.31965	14.7655	1.53952	0.0452241	10.2186	0.0689477	23.4583	1.94764	0.266844	46.9535	0.260139	2.43826	25.9496	5.80887	0.0775452	0.470095	0.202232	0.159741	5.26858	0.0282895	0.40946	0.0728983	205.694	15.3848	40.1864	8.36379	0.429153	12.4427	1.92841	5.25335	0.562569	5.419	1.29343	1.0145	2.51234	928.344	6.99392	5.4777	1.01309	9.40944	17.1207	3.69532	8.47352
TCGA.CJ.4893.01A.01R.1305.07	10.5126	23.4495	5.08376	27.1983	1.21622	25.7461	3.40217	15.641	1.57425	0.0401939	10.2077	0.0699805	26.5151	2.04513	0.230317	54.2734	0.275772	2.3297	26.1192	5.99032	0.0893371	0.46464	0.207548	0.195215	7.02216	0.0285741	0.443406	0.0668746	221.466	15.6248	42.9193	8.76331	0.435426	11.8573	1.89689	5.26	0.561452	5.74189	1.29369	1.02237	3.62933	897.568	8.05509	6.75277	1.00833	9.48434	17.8529	5.09446	10.0693
TCGA.CZ.5470.01A.01R.1503.07	9.83602	24.5905	4.53367	29.6552	1.15862	25.747	2.48659	15.5674	1.51864	0.0343345	10.9911	0.0680963	25.4662	1.47749	0.196061	45.1201	0.269937	2.16371	25.5714	5.88753	0.0650089	0.405274	0.200833	0.159463	6.64278	0.0281831	0.354837	0.073151	213.172	15.1816	39.2391	8.1117	0.398955	10.1009	1.90599	5.46688	0.562034	5.77052	1.29348	1.01716	2.61444	1225.71	7.87306	5.74799	1.02914	9.52553	17.5117	4.55368	8.80073
TCGA.CJ.5684.01A.11R.1541.07	10.4997	22.9526	5.58187	29.0996	1.18074	25.7468	2.94541	16.179	1.55807	0.0412557	9.3937	0.0730985	27.5311	1.71219	0.205161	46.0395	0.300142	2.26462	26.0331	6.01741	0.0878333	0.447389	0.231032	0.182826	7.2245	0.0284187	0.400334	0.0775776	212.174	15.0399	42.9237	8.64334	0.435373	11.9003	1.82204	5.6892	0.562068	5.67759	1.29338	1.02061	3.59799	817.091	7.2322	6.02299	1.04856	9.46875	17.3779	3.97987	9.35296
TCGA.BP.4326.01A.01R.1289.07	11.5001	24.7906	7.82544	33.1319	1.29219	25.7863	3.89903	15.7935	1.6992	0.0448791	10.646	0.0577377	26.8298	2.54796	0.198385	61.4894	0.304284	2.30325	26.1625	6.32024	0.103011	0.509628	0.212483	0.163789	5.61866	0.0288435	0.50318	0.0449913	214.631	15.5852	45.6233	9.0911	0.447962	12.7741	1.80677	4.12381	0.559939	5.49342	1.29291	0.985808	2.92269	883.634	8.39668	5.89372	1.00322	9.20891	18.0531	6.12237	10.6566
TCGA.B8.5158.01A.01R.1420.07	9.74676	25.3066	4.43166	29.5765	1.19269	25.7633	2.86282	15.0453	1.56557	0.035789	11.8149	0.0634638	26.8866	1.66564	0.211365	50.534	0.260677	2.21012	25.3242	5.92857	0.0617224	0.422209	0.188508	0.17015	6.55674	0.0285215	0.455005	0.0540169	227.835	15.6068	40.8673	8.43933	0.436891	11.5616	1.86897	4.64972	0.560234	5.64781	1.29345	1.0303	2.81009	1019.79	8.35462	6.18742	0.99312	9.42569	17.2233	4.98258	9.73541
TCGA.CJ.5672.01A.11R.1541.07	11.7817	21.9677	7.02197	28.4369	1.1652	25.7545	3.32999	18.4782	1.56112	0.0474889	8.54945	0.0810312	27.3768	2.15068	0.192047	50.6431	0.317918	2.33579	26.421	5.99034	0.134687	0.478288	0.270484	0.299147	11.6819	0.0286172	0.470917	0.119633	209.399	15.3963	54.3794	9.3355	0.453035	10.5982	2.01896	5.31837	0.562634	5.7333	1.29344	1.00765	4.57806	812.537	7.05638	6.63323	1.07308	9.51279	19.0077	5.26111	10.8029
TCGA.BP.5199.01A.01R.1426.07	12.5228	23.4039	7.98738	35.1897	1.338	25.8153	4.61329	15.7907	1.69551	0.0540955	9.24642	0.0615226	24.2562	3.02719	0.237762	61.6012	0.307928	2.48802	26.8923	6.27844	0.148689	0.570162	0.227501	0.154115	4.86866	0.0288829	0.490344	0.04227	221.407	15.6371	45.5226	9.03361	0.460167	13.2172	1.81299	4.5279	0.560609	5.18469	1.29294	0.995139	3.23324	791.263	7.11796	5.63245	1.00992	9.25542	18.1488	4.91883	10.9446
TCGA.BP.4347.01A.01R.1289.07	9.85042	24.9368	4.6401	30.6646	1.22553	25.7785	3.07645	13.8577	1.57903	0.0365566	11.2269	0.0596681	25.534	1.7458	0.239838	52.3516	0.254707	2.27486	25.9037	6.01789	0.0699994	0.446894	0.178265	0.169405	5.90746	0.0287165	0.460434	0.052283	230.193	15.892	42.851	8.65665	0.440325	12.6637	1.89383	4.97249	0.560772	5.56229	1.29358	1.03025	3.31505	823.537	7.94119	6.57383	0.99164	9.41928	17.7307	4.77437	10.3619
TCGA.B0.4815.01A.01R.1503.07	10.6626	24.2834	5.40729	32.04	1.19837	25.7972	3.2166	15.6889	1.57979	0.0430842	10.4684	0.0640314	26.7001	1.95766	0.211829	51.8787	0.274681	2.31282	25.8635	5.98315	0.0851261	0.462701	0.210067	0.240618	8.51509	0.0287897	0.504168	0.0795201	219.235	15.779	52.2276	8.91088	0.463239	11.4242	2.10417	4.70109	0.560733	5.65936	1.2935	1.01364	3.4547	730.238	7.46768	6.53094	1.02684	9.40183	18.6503	5.9532	11.6523
TCGA.B0.5092.01A.01R.1420.07	12.24	22.7783	6.0739	33.7318	1.27267	25.7905	3.76851	17.297	1.59703	0.051245	9.00509	0.075813	22.7966	2.4922	0.228538	50.6365	0.309273	2.44195	26.4607	5.97656	0.129029	0.511807	0.251257	0.205905	7.14037	0.0285218	0.442504	0.0862445	210.346	15.5123	46.6136	8.81923	0.436948	11.2931	1.94863	5.09689	0.563157	5.39272	1.29327	0.997529	3.24941	979.149	6.70295	5.71876	1.03836	9.42704	18.4194	4.64849	10.2651
TCGA.B2.5635.01A.01R.1541.07	11.3285	22.6387	4.65272	28.9312	1.24931	25.7705	3.80829	16.1085	1.55139	0.0460811	9.48375	0.076465	23.1133	2.41502	0.264477	53.9239	0.272343	2.48431	26.5243	5.85474	0.112009	0.497637	0.21944	0.190794	6.21236	0.0284406	0.447259	0.0769333	206.892	15.3691	42.6231	8.71128	0.42867	12.1198	1.90468	5.32969	0.562498	5.49028	1.29355	1.00433	3.08051	936.74	7.17059	5.92863	1.01405	9.447	17.794	4.4784	8.81787
TCGA.CJ.5675.01A.11R.1541.07	10.2337	22.449	3.41156	25.1417	1.16442	25.7176	2.79697	16.2653	1.44456	0.0368354	9.82345	0.0878626	22.383	1.73831	0.246967	45.2538	0.256824	2.34641	26.1738	5.62254	0.0807078	0.422979	0.212231	0.157599	5.97645	0.028079	0.376362	0.079817	204.486	14.6616	34.1585	8.44287	0.399871	11.3631	1.88483	6.22986	0.564473	5.55813	1.29385	1.03769	3.09685	1142.56	6.85061	5.32719	1.0324	9.57443	16.7718	3.53756	8.57917
TCGA.BP.4177.01A.02R.1420.07	10.6019	22.2596	4.73178	28.69	1.28606	25.7547	3.76922	14.4868	1.58739	0.0438129	8.95619	0.0749163	24.3883	2.01975	0.303821	49.5263	0.282755	2.46127	26.6046	6.00954	0.102688	0.498462	0.210333	0.126155	4.22394	0.0283212	0.363628	0.0596043	204.429	15.2073	36.2588	8.50947	0.436044	14.7022	1.73568	5.97123	0.562424	5.56493	1.29355	0.994542	3.06665	601.592	7.65319	5.80426	1.01686	9.38126	17.1518	4.0465	8.2457
TCGA.CJ.6027.01A.11R.1672.07	9.03019	26.3417	3.99159	28.2479	1.17197	25.7609	2.69078	13.7043	1.55666	0.0320239	13.0806	0.0560562	28.4123	1.52779	0.208913	53.2073	0.238388	2.15863	25.1558	5.9564	0.0490395	0.404374	0.16252	0.194663	7.71145	0.0287351	0.500901	0.0521237	237.158	16.041	46.0955	8.45956	0.462674	10.4046	2.06141	4.41679	0.558695	5.7916	1.29369	1.03476	3.0161	843.591	8.65822	7.01234	0.982439	9.4717	18.0735	7.98988	11.4455
TCGA.CJ.4870.01A.01R.1305.07	11.0609	23.1984	6.73106	30.1779	1.16578	25.7689	3.08316	17.7245	1.58484	0.0435954	9.38977	0.0754544	28.3339	1.82414	0.192312	48.6664	0.310167	2.25451	25.8126	5.99895	0.105699	0.453553	0.25162	0.177435	7.12557	0.0284024	0.399026	0.0704266	206.372	14.8651	42.6231	8.73073	0.427128	12.4661	1.82004	5.28775	0.561188	5.54687	1.29322	0.999643	3.41983	906.193	7.17917	5.43699	1.03712	9.39768	17.6075	4.40596	9.41919
TCGA.B0.5099.01A.01R.1420.07	10.3031	24.9226	4.56645	32.9283	1.27049	25.79	3.31668	14.3565	1.5991	0.040217	11.1292	0.0618133	24.1919	1.94378	0.246191	51.2956	0.265109	2.32863	25.8041	5.99504	0.072683	0.464116	0.188589	0.141639	5.00045	0.0284777	0.428954	0.0496899	216.913	15.7326	39.1213	8.20654	0.415268	12.5617	1.7854	4.67011	0.56141	5.46752	1.29317	1.01397	2.56864	1054.18	8.43744	5.89337	0.987729	9.35865	17.2468	4.41533	8.38625
TCGA.B0.5081.01A.01R.1334.07	12.022	23.9896	9.43175	35.8343	1.18886	25.8064	3.19557	18.2832	1.64479	0.0488671	9.46005	0.0653261	28.3137	2.10072	0.161331	50.9446	0.336202	2.23093	25.9175	6.19877	0.119139	0.479223	0.266241	0.342178	12.9999	0.0290296	0.548636	0.109514	220.989	15.9462	65.482	9.51732	0.483126	10.9103	2.10946	4.51636	0.560342	5.68962	1.29321	0.996012	4.25259	695.341	6.96594	6.90688	1.05943	9.37442	19.8714	6.42095	12.9459
TCGA.B8.5546.01A.01R.1541.07	9.85322	20.9884	3.30742	20.43	1.16229	25.7559	3.99922	14.6351	1.47119	0.0396372	8.82698	0.0940733	25.4127	1.88785	0.440714	57.2113	0.220825	2.61935	26.7235	5.54509	0.126179	0.47661	0.190861	0.109215	3.642	0.0280744	0.338745	0.0463924	193.434	14.9725	30.2661	7.8453	0.336147	17.5148	1.69132	6.67005	0.562775	5.62088	1.29384	1.02493	3.59865	812.188	8.43955	5.59231	0.969039	9.46755	17.217	3.27858	6.28192
TCGA.DV.A4W0.05A.11R.A266.07	8.49816	25.5158	2.96554	32.3947	1.24262	25.8036	2.71732	10.8654	1.53049	0.0320296	11.7497	0.0561187	23.5048	1.23224	0.348982	44.2857	0.217074	2.30699	25.7364	5.86617	0.0484742	0.41997	0.142143	0.0888407	2.98875	0.0281808	0.347669	0.0404697	205.03	15.5976	31.3798	7.84696	0.417577	14.7475	1.68931	5.58514	0.561702	5.42957	1.29332	1.01035	2.23596	690.1	8.49692	5.61276	0.986293	9.34821	16.8013	3.95013	6.69467
TCGA.B0.5121.01A.02R.1420.07	10.2001	25.5416	7.97388	38.069	1.0818	25.8533	2.42906	16.8669	1.60423	0.0437839	10.5278	0.0579142	34.5239	1.31631	0.149281	43.8847	0.302195	2.09707	24.8662	6.0902	0.073037	0.415368	0.238727	0.34959	16.5248	0.028977	0.51318	0.12313	217.09	16.0597	70.048	9.21712	0.509877	10.6342	2.25871	4.32088	0.558302	5.77817	1.29326	1.00317	4.14895	597.233	7.22546	7.11177	1.06229	9.3794	19.6739	7.32765	12.5866
TCGA.CZ.4865.01A.02R.1503.07	9.60611	23.7174	5.05882	26.328	1.15061	25.7673	3.09564	14.586	1.56295	0.0371075	10.2935	0.066257	30.2624	1.58018	0.243002	53.0428	0.256732	2.27653	25.8612	5.97314	0.0811439	0.440233	0.192308	0.158597	5.87408	0.0284699	0.392653	0.0534022	220.42	15.5003	39.9652	8.76332	0.431559	13.4856	1.85495	5.60388	0.56063	5.77814	1.29356	1.02511	3.94917	677.246	8.17002	6.32515	1.01563	9.46414	18.0856	5.0565	10.2753
TCGA.CJ.4638.01A.02R.1325.07	12.5687	22.3653	5.70462	34.2657	1.20956	25.7754	3.16363	20.13	1.54056	0.0537554	8.72877	0.0916926	23.0323	2.23178	0.1862	42.4239	0.338267	2.36708	25.8828	5.79487	0.117476	0.471604	0.306263	0.313661	13.3736	0.0282586	0.438375	0.186028	196.359	15.3059	53.7616	8.51407	0.425833	8.91784	2.0447	5.05924	0.564279	5.53087	1.29319	0.993138	2.992	1310.81	6.52332	5.82888	1.07051	9.53417	18.2366	4.49338	8.48529
TCGA.BP.5192.01A.01R.1426.07	10.1978	23.0597	4.11373	28.6804	1.21458	25.753	3.09483	15.218	1.52989	0.0400729	9.79727	0.0762142	24.5525	1.73705	0.258005	45.9569	0.271169	2.35349	26.0125	5.841	0.0804803	0.448516	0.209283	0.139833	4.95003	0.0281752	0.368623	0.0641588	208.656	15.0589	35.4929	8.25574	0.406016	13.0933	1.75258	5.82427	0.562918	5.54737	1.29347	1.02106	2.83557	952.587	7.46297	5.54807	1.0132	9.4596	16.6728	3.35234	7.83184
TCGA.BP.4169.01A.02R.1289.07	11.1893	24.3022	7.30722	32.5479	1.308	25.7961	4.14674	14.3315	1.69414	0.0449861	10.2105	0.0556842	26.5218	2.51957	0.235036	62.9377	0.286957	2.37942	26.6083	6.346	0.108612	0.529626	0.19602	0.157542	4.47019	0.028977	0.482702	0.0384435	229.276	15.8947	44.3975	9.14169	0.453824	14.2107	1.8725	4.87775	0.560508	5.54634	1.29333	1.01671	3.70838	640.447	7.90248	6.36376	1.00655	9.2847	18.4194	5.03105	12.6729
TCGA.B0.5710.01A.11R.1672.07	10.0159	24.0803	5.34817	28.6815	1.21998	25.7654	3.32999	13.7791	1.59643	0.0389447	10.5149	0.0582979	27.9901	1.91568	0.231145	55.7136	0.264722	2.30796	26.317	6.16221	0.0788257	0.469651	0.183829	0.163485	5.41215	0.0287661	0.457155	0.0513689	220.326	15.6967	43.7316	8.79927	0.442477	13.4662	1.92235	5.10624	0.560116	5.75171	1.29365	1.02793	3.44191	681.816	7.96439	6.75515	0.996633	9.35494	17.7345	4.71348	10.9347
TCGA.B0.4842.01A.02R.1420.07	14.1042	21.4331	10.2594	30.8553	1.14452	25.7805	3.69227	23.2253	1.58613	0.0614484	7.86431	0.0926584	27.9459	2.81334	0.154112	53.2249	0.368508	2.3701	26.3281	5.95878	0.217163	0.509522	0.365367	0.386109	17.2566	0.0286863	0.551786	0.140838	198.245	15.0653	61.8041	9.43252	0.4514	10.098	1.99994	4.43885	0.561955	5.38765	1.29279	0.989589	4.66522	1113.89	6.35538	5.71068	1.08354	9.41092	19.5049	5.61792	10.8384
TCGA.B8.A7U6.01A.12R.A37O.07	11.2298	23.1006	5.60992	30.3385	1.25023	25.7611	3.40154	15.7151	1.57168	0.0411927	9.47723	0.070916	22.6351	2.14157	0.239381	52.357	0.283761	2.36156	26.6768	6.00872	0.112387	0.482221	0.214872	0.103727	3.65034	0.0283261	0.364368	0.0396122	201.581	14.6402	32.7455	8.13203	0.389206	13.2825	1.65331	5.42465	0.562177	5.28516	1.29312	1.00565	2.51291	1218.57	7.47088	4.7771	1.01237	9.31528	16.5184	3.3737	7.70731
TCGA.B8.A54D.01A.21R.A266.07	9.80297	25.1396	4.1642	34.2031	1.19546	25.8189	2.87568	14.3419	1.55366	0.0397776	11.1761	0.0622713	25.7492	1.56412	0.240035	46.2112	0.25305	2.29142	25.404	5.85422	0.0643389	0.434651	0.188978	0.195054	7.3734	0.028396	0.407575	0.0864552	218.836	16.2099	46.3648	8.42845	0.434338	10.8913	2.1001	4.83063	0.561818	5.65011	1.29354	1.00924	2.68635	903.504	7.91644	6.33087	1.0107	9.48415	18.4226	5.49451	9.69683
TCGA.BP.5183.01A.01R.1426.07	10.6414	23.06	4.01195	29.9998	1.17724	25.7609	2.84263	16.8384	1.48939	0.0417393	9.79522	0.0823128	23.4342	1.75654	0.224623	43.3291	0.276144	2.33375	25.8167	5.70086	0.0817589	0.434115	0.230181	0.184821	7.00178	0.0282489	0.427285	0.0822988	210.037	15.016	39.5876	8.1647	0.415103	12.2848	1.81088	5.5432	0.563393	5.35801	1.29333	1.03586	3.17616	1093.39	6.66441	5.3731	1.02862	9.48429	16.9201	3.17939	8.30708
TCGA.EU.5904.01A.11R.1672.07	10.7524	22.9452	5.34069	27.9176	1.24248	25.7615	3.81752	15.1109	1.59714	0.0448212	9.67155	0.0675547	27.1463	2.26482	0.24702	56.0417	0.279248	2.41826	26.4398	6.07023	0.098967	0.49802	0.20905	0.166196	5.3916	0.0286088	0.424405	0.0581003	214.245	15.4941	42.6621	8.81787	0.432079	13.1968	1.90587	5.18133	0.56106	5.7111	1.2936	1.01647	3.22641	772.503	7.88432	6.39625	1.00463	9.37405	17.3817	4.29016	10.0471
TCGA.BP.5191.01A.01R.1426.07	11.2281	24.9624	9.2324	40.2311	1.02512	25.8926	2.47952	20.4625	1.58211	0.0558697	9.90453	0.065077	37.3505	1.4667	0.126065	42.9326	0.324036	2.13557	24.4971	5.92068	0.0899082	0.421501	0.305199	0.906824	47.2653	0.0290867	0.655445	0.288832	216.414	16.5781	101.357	9.84429	0.590636	8.1188	2.62698	3.86629	0.557846	5.81494	1.29317	0.991819	5.39195	539.576	6.49131	8.06562	1.11103	9.49991	22.0652	12.7621	14.2914
TCGA.B0.5084.01A.01R.1334.07	11.8235	20.97	3.96427	25.3221	1.12429	25.8479	4.30353	17.9474	1.44134	0.0477403	8.26631	0.108752	20.8565	2.3468	0.428928	61.4607	0.215175	2.75388	26.9153	5.2683	0.255839	0.503957	0.227281	0.200002	6.59291	0.0282689	0.409575	0.0783999	205.801	15.8129	40.1476	8.93641	0.405193	15.2531	1.97906	5.96861	0.564983	5.38763	1.29386	1.00638	5.06188	734.917	8.27703	5.54717	1.05189	9.56302	20.1138	4.28404	7.96592
TCGA.BP.4988.01A.01R.1334.07	12.1789	23.5737	5.22815	37.8738	1.40268	25.8497	5.0146	14.3847	1.66189	0.0587631	9.58786	0.0618718	21.3053	3.14843	0.315445	58.2504	0.276023	2.66678	26.7993	6.06662	0.123541	0.588845	0.206093	0.158927	4.02025	0.0287902	0.491043	0.0524487	213.795	15.9491	45.0128	8.81184	0.473899	14.292	1.96938	4.71321	0.5617	5.1717	1.29335	0.993132	2.68718	664.451	6.71373	5.67381	0.995788	9.24709	17.8574	4.34983	10.6492
TCGA.CJ.4900.01A.01R.1334.07	11.0592	25.4632	7.0121	39.3025	1.12338	25.8822	2.91353	17.3422	1.59589	0.0488294	10.6645	0.0601588	29.6817	1.74402	0.173221	49.357	0.28164	2.24447	25.1611	5.9281	0.0903985	0.449428	0.23553	0.290707	11.3475	0.0287411	0.494934	0.0976122	215.418	16.1424	59.5678	9.02517	0.473611	10.9155	2.22204	4.19568	0.560029	5.54106	1.29312	1.00161	3.51741	848.56	7.29009	6.13673	1.0465	9.37183	19.7749	6.40624	12.2491
TCGA.B0.5080.01A.01R.1503.07	12.5768	23.1042	11.2143	32.175	1.26238	25.799	4.36138	17.2976	1.71565	0.0502876	8.85031	0.0651373	27.6634	2.72133	0.208487	64.4145	0.326759	2.37107	26.7645	6.34665	0.187324	0.547596	0.249589	0.195128	6.31771	0.0290337	0.494849	0.051721	220.295	15.8898	50.1744	9.39257	0.462267	14.1495	1.81917	4.68588	0.560237	5.48796	1.29311	0.978357	4.43155	664.456	7.73702	6.29778	1.02312	9.26271	19.6638	6.42664	12.4753
TCGA.CJ.4904.01A.02R.1426.07	9.14001	25.4642	5.13385	29.4801	1.15903	25.7856	2.73713	13.1264	1.57903	0.0327375	11.5211	0.054797	29.2959	1.39577	0.226852	52.8314	0.244149	2.17428	25.725	6.08919	0.0642107	0.421216	0.166181	0.145447	5.23364	0.0287012	0.405744	0.0426056	233.178	15.973	40.7693	8.6297	0.435242	13.5542	1.89083	5.21398	0.56004	5.75809	1.29363	1.03404	3.68681	705.857	8.57453	6.61863	1.00066	9.41165	18.1699	5.04544	11.3583
TCGA.CZ.5987.01A.11R.1672.07	9.26071	25.4749	4.17358	31.8638	1.1182	25.7682	2.20251	15.6409	1.51616	0.0353894	11.6993	0.0653549	29.2925	1.22562	0.173534	39.9252	0.273812	2.09592	24.7069	5.84956	0.0477229	0.380094	0.205179	0.271557	13.9321	0.028618	0.495384	0.113829	221	15.6846	53.6275	8.73754	0.480123	9.3463	2.07858	4.62126	0.56021	5.70717	1.29347	1.03712	3.25745	887.22	7.46019	6.88773	1.03342	9.51411	17.5757	5.78319	9.97541
TCGA.A3.3351.01A.02R.1325.07	10.8841	22.7981	3.66949	29.49	1.3447	25.7723	4.33649	13.8346	1.56864	0.0475472	9.85694	0.0693032	21.7199	2.66025	0.33266	54.9974	0.256356	2.61426	26.765	5.90847	0.0918582	0.528904	0.189875	0.146607	4.1212	0.0283906	0.430337	0.0573625	214.775	15.6572	37.9823	8.5936	0.426623	13.356	1.903	5.24921	0.562916	5.47724	1.29365	1.02277	2.61262	826.709	7.42165	5.94871	0.987126	9.40383	16.9463	3.64131	9.13512
TCGA.AK.3451.01A.02R.1188.07	8.95907	25.2541	4.9227	28.9906	1.03244	25.7682	1.98007	16.0863	1.48987	0.0326712	11.4188	0.0646411	33.4782	1.04746	0.155742	41.3355	0.265822	2.01951	24.7287	5.85074	0.0517528	0.360865	0.206731	0.200946	10.8099	0.0280603	0.329495	0.102649	204.157	15.0524	45.8355	7.80456	0.426721	8.49165	2.10347	5.38113	0.559087	6.03408	1.29356	0.998332	2.67911	1088.37	7.82233	6.02176	1.0428	9.59617	18.1916	7.47165	8.91441
TCGA.BP.4993.01A.02R.1420.07	10.9516	23.3434	6.49556	31.2041	1.19012	25.8006	3.42473	15.8186	1.59556	0.0450318	9.44378	0.066016	27.711	1.98515	0.222448	53.4284	0.283685	2.34778	26.2857	6.05713	0.11094	0.483055	0.221222	0.178026	6.53121	0.028686	0.438152	0.0612556	214.731	15.527	45.9608	9.02775	0.45358	13.149	1.91494	5.03461	0.560743	5.51615	1.29337	1.00883	3.71161	726.084	7.47887	6.02325	1.02883	9.36064	18.1698	4.72804	10.4829
TCGA.G6.A5PC.01A.11R.A33J.07	12.9938	22.5835	6.969	34.6337	1.12863	25.7971	2.87402	22.5242	1.5208	0.0529443	8.68124	0.0960799	24.3506	2.0759	0.159121	43.1271	0.340047	2.28784	25.6387	5.70865	0.140551	0.449848	0.338185	0.307288	15.7724	0.0282204	0.433453	0.167971	190.547	14.7574	53.2526	8.42843	0.416644	8.1193	2.01569	4.9189	0.562887	5.32306	1.29297	0.979975	3.00388	1688.71	6.07405	5.12142	1.07655	9.5364	18.5047	5.26268	7.9289
TCGA.CJ.4868.01A.01R.1305.07	11.7289	24.7807	8.68696	34.0077	1.27011	25.821	4.15563	15.3941	1.70169	0.0473387	10.4608	0.0537497	27.4438	2.72942	0.203815	67.4686	0.288765	2.35636	26.4958	6.3439	0.121179	0.532653	0.205378	0.173201	4.97581	0.0288985	0.485151	0.0383722	228.307	15.9175	46.3163	9.2306	0.468019	12.5926	1.93304	4.51571	0.559651	5.54857	1.29314	1.00188	3.60051	764.803	8.02341	6.05682	1.02222	9.2977	19.3113	6.4814	13.4917
TCGA.BP.5009.01A.01R.1334.07	10.2589	24.8782	6.10556	34.7369	1.11228	25.8136	2.53846	17.1794	1.56947	0.0430377	10.5467	0.0655862	31.3207	1.44244	0.164321	43.2401	0.29818	2.15303	24.9414	5.95152	0.0700859	0.415599	0.239479	0.338692	16.4319	0.0288266	0.541569	0.127579	218.383	16.0017	64.3449	8.95668	0.495348	10.8024	2.13281	4.20774	0.559084	5.72744	1.29327	1.01476	3.77245	692.031	7.4138	7.09333	1.03831	9.39948	18.6381	6.05858	11.0009
TCGA.BP.5176.01A.01R.1426.07	10.8194	22.9259	6.61998	28.8361	1.13087	25.7501	2.74897	17.863	1.54733	0.0402141	9.20784	0.0780692	28.1769	1.62767	0.182398	46.2206	0.308823	2.2003	25.8985	5.96523	0.102886	0.432073	0.252677	0.215942	9.76007	0.028533	0.434336	0.0919619	204.33	14.9418	46.9092	8.80349	0.426205	11.7786	1.85797	5.39104	0.561759	5.59837	1.29331	1.00967	4.03264	902.732	7.13417	5.89118	1.05221	9.44676	18.0412	4.61508	9.27633
TCGA.BP.5007.01A.01R.1334.07	10.7584	23.3102	4.51417	31.3725	1.25341	25.7886	3.61757	15.1898	1.57457	0.0469961	9.84894	0.0698122	25.0709	2.13108	0.25813	49.958	0.275367	2.44423	26.0946	5.92446	0.0877844	0.488083	0.212414	0.166135	5.65487	0.0283502	0.418545	0.0685801	210.46	15.422	41.3211	8.61188	0.442406	12.4338	1.88144	5.13909	0.561688	5.49641	1.29339	1.0076	2.78446	834.197	7.32703	5.84067	1.00908	9.41128	17.2446	4.25231	8.85535
TCGA.BP.4173.01A.02R.1289.07	11.0744	23.5205	5.51067	30.98	1.23919	25.7971	3.68621	14.9955	1.58275	0.0437362	9.84141	0.064344	24.1918	2.27142	0.251947	57.1019	0.264822	2.42213	26.6382	6.00875	0.110527	0.498585	0.200984	0.178654	5.06115	0.0286925	0.461766	0.055552	216.523	15.7049	43.6041	8.99056	0.427671	14.1279	1.97245	5.21194	0.562051	5.59786	1.29355	1.02244	3.65504	722.429	7.5913	6.00089	1.02082	9.35988	18.5896	4.13446	11.2652
TCGA.B0.4712.01A.01R.1503.07	10.2418	25.2832	7.8757	29.6181	1.12885	25.7438	2.48345	16.4532	1.59343	0.0334856	11.147	0.0586491	29.8332	1.57424	0.147027	52.5406	0.296581	2.03956	25.6878	6.22632	0.0768994	0.410967	0.210014	0.213017	8.30842	0.0287329	0.480293	0.0563236	223.588	15.3404	47.636	8.70065	0.461523	10.8336	1.88189	4.87071	0.559106	5.84545	1.29316	1.01348	3.99417	809.378	8.19795	6.33722	1.05308	9.41528	19.2496	7.19891	11.9951
TCGA.A3.A6NJ.01A.12R.A33J.07	10.807	22.3648	4.68855	28.0923	1.19616	25.7642	3.33022	15.8412	1.52202	0.0428299	9.15595	0.0774755	24.3349	1.97661	0.255957	49.8717	0.270429	2.41521	26.5151	5.84213	0.106597	0.470973	0.219088	0.134847	4.80287	0.0282689	0.370037	0.0572612	206.577	14.9612	36.2454	8.40633	0.39894	13.0084	1.78744	5.66673	0.563053	5.44728	1.29337	1.01867	3.04672	1010.32	7.24735	5.24519	1.02356	9.42526	17.0626	3.42291	8.56462
TCGA.B0.5702.01A.11R.1541.07	20.7173	18.6404	18.8245	34.9302	1.31215	25.7669	5.56606	28.5207	1.68563	0.0986129	5.43729	0.133864	21.6292	5.078	0.165615	54.001	0.528427	2.62109	27.7005	6.13658	0.852162	0.663022	0.589286	0.379793	14.535	0.0287102	0.515559	0.159153	188.338	14.2609	60.6257	9.72869	0.498664	9.55758	1.79031	5.58985	0.563431	4.9705	1.29271	0.930251	4.75963	1010.73	4.52397	5.04104	1.13463	9.44002	19.4469	6.13794	9.35473
TCGA.B2.3923.01B.10R.A277.07	5.349	33.5567	2.14828	34.0427	1.05812	25.955	1.9471	5.42104	1.5892	0.0215661	20.2022	0.0271042	46.5846	0.509189	0.375285	53.1153	0.13468	2.00986	23.4636	6.10464	0.014574	0.332324	0.0674267	0.100595	3.45573	0.0288747	0.354	0.0236811	268.798	20.1157	50.3514	7.65086	0.50717	16.2761	2.49044	3.78351	0.550538	6.88371	1.2944	1.03798	2.17649	186.825	13.0641	11.9234	0.86988	9.32469	19.8887	17.1676	12.9177
TCGA.DV.5574.01A.01R.1541.07	10.5375	23.7912	7.59946	29.7982	1.17079	25.8084	3.53693	14.7478	1.62851	0.0425246	9.75366	0.0578438	30.8885	1.95034	0.220625	60.4864	0.271335	2.31568	26.4386	6.21494	0.112495	0.488677	0.200709	0.207624	6.85336	0.029009	0.476394	0.0550205	226.218	16.0337	52.3775	9.50592	0.472317	14.1334	2.04491	5.12712	0.559388	5.78918	1.29359	1.01773	4.8832	467.625	7.90577	7.02631	1.03158	9.36027	19.6509	6.07251	13.3968
TCGA.MM.A563.01A.11R.A266.07	12.6039	22.1018	6.79371	32.2474	1.28543	25.7902	4.39604	17.3862	1.63093	0.0585453	8.54527	0.0748116	25.1891	2.91101	0.230977	54.9267	0.32085	2.5243	26.6906	6.08367	0.148122	0.551451	0.262273	0.199775	6.37606	0.0286697	0.461352	0.0711465	212.502	15.2449	46.9833	9.19605	0.458423	12.5998	1.92357	5.19156	0.561775	5.40322	1.29335	1.00325	3.44744	754.082	6.53607	5.8088	1.03348	9.37055	17.7453	4.26457	10.6333
TCGA.BP.4342.01A.01R.1289.07	12.6955	22.9043	5.54193	32.5047	1.43643	25.7882	5.6403	15.6668	1.68593	0.0597317	9.5675	0.0676335	22.3091	3.90038	0.286184	63.9246	0.299583	2.66761	26.8552	6.14248	0.13155	0.605349	0.222964	0.146775	4.54164	0.0286807	0.479405	0.0468856	218.386	15.7339	42.4436	8.75852	0.470206	12.2756	1.84469	4.30829	0.560634	5.20091	1.29321	0.985285	2.32576	909.168	7.38143	5.80879	0.974143	9.27357	16.9885	5.34426	9.77093
TCGA.DV.5566.01A.01R.1541.07	10.1336	22.9571	4.83992	28.3373	1.17903	25.7162	2.5398	15.9109	1.51498	0.0353094	9.46603	0.0786253	24.4058	1.45189	0.211859	41.6228	0.294494	2.1974	26.0636	5.92663	0.079633	0.416662	0.222519	0.134946	5.67825	0.0281911	0.354129	0.0702001	198.987	14.5612	34.988	8.20751	0.392907	12.008	1.68439	6.1025	0.563554	5.56247	1.29333	1.01625	3.02809	1089.98	7.3968	5.31993	1.04605	9.46106	16.6983	3.47952	7.47214
TCGA.CZ.4859.01A.02R.1426.07	9.47477	22.7197	3.37088	23.289	1.21326	25.6867	2.92204	14.1528	1.49045	0.0335368	10.1804	0.0779801	24.0578	1.63673	0.274276	46.9701	0.255458	2.31658	26.261	5.83127	0.0675779	0.426908	0.185874	0.123619	4.19905	0.0281417	0.355392	0.0531228	211.273	14.8739	30.4226	7.96921	0.395646	12.7495	1.67881	6.44454	0.563699	5.70451	1.29376	1.04069	3.14536	1011.49	7.98459	5.92098	1.01093	9.53799	16.3424	3.41203	7.89165
TCGA.A3.3319.01A.02R.1325.07	10.2113	24.032	5.25566	30.0728	1.17377	25.7546	2.78879	16.5612	1.56782	0.0394074	10.3365	0.0724369	28.115	1.58996	0.195473	45.1602	0.29632	2.20239	25.3742	5.95393	0.0735664	0.42573	0.227355	0.33349	13.4941	0.0286886	0.510673	0.129986	223.854	16.0212	55.2941	9.24997	0.491486	9.79758	2.01646	5.07098	0.562026	5.88458	1.29359	1.01216	4.28193	729.044	7.80278	7.68174	1.05621	9.56619	19.0466	7.04125	11.0257
TCGA.CW.6097.01A.11R.1672.07	10.5039	23.7956	5.52059	27.9094	1.24654	25.7888	3.99943	14.1346	1.61483	0.0399033	10.2673	0.0626261	25.8245	2.20916	0.290588	64.0315	0.249911	2.4202	26.5727	6.04998	0.111174	0.499935	0.182183	0.172228	4.66383	0.0286343	0.41566	0.0479782	238.581	16.703	41.2645	8.78401	0.432794	14.3329	1.93855	5.22905	0.562369	5.88968	1.29375	1.01708	4.16507	661.47	9.1227	6.96634	1.00837	9.44759	19.7344	5.27647	12.8189
TCGA.CZ.5452.01A.01R.1503.07	11.4378	22.7566	4.7241	28.9127	1.19294	25.7597	3.23372	17.8249	1.51202	0.0433009	9.55487	0.0845234	22.678	2.14373	0.225448	49.6101	0.280132	2.37943	26.1797	5.73499	0.109806	0.459529	0.239384	0.19737	7.74557	0.0282523	0.409032	0.0876673	210.709	15.055	40.8437	8.55466	0.411756	10.6225	1.90059	5.46737	0.563413	5.39672	1.29348	1.01133	3.14371	1291.34	6.70207	5.40188	1.03083	9.53806	17.6795	4.24604	8.98703
TCGA.B0.5701.01A.11R.1541.07	9.35356	23.0288	4.2742	22.3701	1.12911	25.692	2.65264	14.8309	1.49198	0.0325015	10.2874	0.0719992	28.5462	1.49929	0.216033	49.3671	0.259375	2.20651	26.113	5.92435	0.0692186	0.409944	0.191625	0.157208	7.63126	0.0282334	0.374749	0.0687135	218.155	15.3019	40.8263	8.08404	0.43105	9.83039	1.89046	5.22194	0.560686	5.89818	1.2936	1.02164	3.09274	924.766	8.43551	6.60589	1.01718	9.55581	17.3474	5.73677	9.02916
TCGA.AK.3431.01A.02R.1277.07	10.3563	23.9446	7.20046	28.1538	1.22581	25.7502	3.3984	14.5125	1.64557	0.0377653	10.1119	0.0592531	28.8919	1.93325	0.214952	58.3427	0.287084	2.24457	26.4322	6.31618	0.0961862	0.475029	0.195977	0.141224	4.93298	0.0288297	0.421167	0.0398256	225.627	15.4461	42.1244	8.811	0.446826	13.9104	1.81243	5.20129	0.55917	5.72116	1.2935	1.00671	3.64201	626.963	8.06414	6.36179	1.0034	9.31905	17.9904	5.55691	11.7124
TCGA.B8.5164.01A.01R.1420.07	8.59896	24.3755	3.29231	25.0348	1.14988	25.7405	2.5931	12.711	1.49042	0.0306831	11.3844	0.0641835	27.2428	1.27995	0.27307	47.6171	0.226611	2.23494	25.7263	5.82345	0.053723	0.400423	0.159453	0.163498	5.41376	0.0284185	0.391214	0.064491	223.513	15.9201	38.2442	8.44228	0.402934	13.1899	1.98733	5.80578	0.562681	5.99688	1.29406	1.04866	3.53627	755.286	8.43041	6.88792	0.997471	9.52821	17.9106	4.31403	10.6138
TCGA.CJ.4916.01A.01R.1426.07	10.7012	23.7463	4.82145	31.5296	1.17785	25.802	3.20445	16.0791	1.5446	0.0455047	10.156	0.0685363	26.6084	1.95695	0.21844	49.8008	0.270134	2.36299	25.8383	5.86049	0.0857169	0.461372	0.218012	0.23017	8.2258	0.0285784	0.465356	0.0875451	211.732	15.5458	48.8865	8.74755	0.441166	11.6228	2.10049	4.98986	0.56141	5.60131	1.29356	1.02191	3.33173	861.359	6.99555	6.14689	1.02236	9.43944	18.1311	4.76282	10.6886
TCGA.CZ.5984.01A.11R.1672.07	9.94055	23.0266	4.4034	25.9555	1.17712	25.7315	3.02852	15.6243	1.5349	0.0387958	9.97215	0.0759888	27.8435	1.68533	0.23228	47.7499	0.275635	2.2959	25.8198	5.89129	0.0765485	0.436985	0.212356	0.196773	7.92882	0.0283237	0.410799	0.0798655	224.568	15.6122	42.4455	8.64289	0.460774	11.094	1.83571	5.26616	0.561824	5.79779	1.29354	1.0191	3.52149	810.01	8.22854	6.75625	1.0297	9.54243	17.4476	4.87829	9.33982
TCGA.CJ.6028.01A.11R.1672.07	8.77998	25.979	5.19023	29.3293	1.12931	25.824	2.9653	12.4091	1.60419	0.0353129	12.0544	0.0490304	34.8276	1.41625	0.229883	57.9944	0.230035	2.21211	25.4503	6.13483	0.0587731	0.431859	0.156357	0.225497	7.68323	0.0289181	0.487993	0.052074	252.082	17.215	54.187	9.02519	0.500864	12.577	2.1425	4.48019	0.558504	6.14274	1.29358	1.04312	4.60726	438.643	9.45742	8.54964	1.01155	9.45175	20.0439	7.79001	14.8429
TCGA.B0.5713.01A.11R.1672.07	9.14109	24.6754	3.95059	28.8306	1.18075	25.7537	2.59135	13.561	1.52916	0.0327597	11.1361	0.0639924	26.1074	1.34494	0.242764	45.4663	0.250321	2.2037	25.6387	5.9156	0.0583038	0.409059	0.175804	0.141512	5.15979	0.0284103	0.384992	0.0573453	215.537	15.3761	37.1644	8.25785	0.405891	13.2017	1.83376	5.70718	0.561802	5.75356	1.29371	1.0362	3.03316	852.657	8.12987	6.18007	1.00333	9.44918	17.0546	3.86068	8.7666
TCGA.CJ.4869.01A.02R.1426.07	12.9128	21.7897	8.53449	30.4393	1.21305	25.7608	3.70805	19.7695	1.60642	0.0519359	8.16351	0.0853663	25.5985	2.51509	0.191164	52.2436	0.346485	2.36891	26.5685	6.05049	0.176682	0.507875	0.299726	0.259319	10.2171	0.0284886	0.420316	0.11285	210.177	15.3592	49.9651	9.1974	0.445005	10.1626	1.95584	5.32814	0.56348	5.58739	1.29332	0.982779	4.07329	1005.28	6.89751	5.97121	1.07557	9.50728	19.239	5.6831	11.0018
TCGA.GK.A6C7.01A.11R.A33J.07	11.7507	21.8482	5.60886	27.3965	1.34708	25.7209	4.23257	15.2326	1.60375	0.0436444	8.74694	0.0751033	21.2321	2.73666	0.283002	57.1445	0.296087	2.4927	27.4367	6.12846	0.138258	0.534747	0.215748	0.11169	3.55018	0.0284832	0.388493	0.040763	212.945	14.9779	33.4129	8.56023	0.409718	13.7672	1.64382	5.55234	0.563158	5.30785	1.29336	1.00136	2.91593	998.251	7.35904	5.30516	1.00059	9.34256	16.6912	3.65105	8.90451
TCGA.B0.5705.01A.11R.1541.07	9.79161	23.0137	3.68626	25.7807	1.20324	25.7209	2.96323	14.7331	1.50412	0.0364978	10.1423	0.0760008	24.6154	1.68728	0.257548	46.771	0.260802	2.3262	26.087	5.82663	0.0715157	0.434106	0.196033	0.144341	4.86383	0.0282092	0.373306	0.0646295	208.872	14.9816	34.5218	8.2065	0.392595	12.8325	1.81815	6.07753	0.563342	5.68143	1.29378	1.035	2.94734	1009.72	7.45194	5.76414	1.00692	9.49702	16.661	3.37666	8.49359
TCGA.CW.6087.01A.11R.1672.07	7.77734	27.75	3.54682	30.1336	1.06267	25.8508	2.09569	10.853	1.48014	0.0244219	13.6643	0.0480298	27.3363	0.892332	0.284874	52.5498	0.178866	2.0941	25.3238	5.74795	0.0483337	0.361992	0.120739	0.127632	3.42935	0.028599	0.396814	0.0351725	217.072	16.5113	35.7665	8.40422	0.377356	17.2995	2.01687	5.61029	0.561343	6.05634	1.29389	1.04523	3.8464	607.606	10.2492	6.30582	1.00528	9.36273	20.5399	4.80792	10.6716
TCGA.CJ.4640.01A.02R.1325.07	9.60048	21.8066	4.05842	21.873	1.16781	25.7025	3.18024	14.4048	1.5038	0.0368982	9.28459	0.0775234	28.151	1.69265	0.271906	50.4192	0.259404	2.36473	26.5283	5.90562	0.0838459	0.447207	0.196886	0.161139	6.0649	0.0282726	0.357786	0.0757125	213.298	15.293	37.9588	8.56392	0.42532	12.2962	1.93628	6.1918	0.562898	5.96103	1.29401	1.02595	3.90345	684.387	7.7853	6.59896	1.02465	9.56041	17.6275	4.79938	10.5372
TCGA.B0.5106.01A.01R.1420.07	11.9937	22.5481	5.45918	31.6289	1.27461	25.8079	4.44211	16.5663	1.60542	0.0561245	9.12128	0.0739124	24.7898	2.79299	0.264461	56.3547	0.287228	2.57046	26.4727	5.9369	0.130854	0.540598	0.237096	0.202358	6.63227	0.0285789	0.472442	0.07794	206.295	15.5658	47.6777	8.92594	0.459127	12.8331	1.96991	4.80797	0.561061	5.40229	1.29345	0.989013	2.99862	775.378	6.98025	5.97433	1.00382	9.35361	17.7876	4.87499	9.39358
TCGA.CZ.5469.01A.01R.1503.07	12.9291	22.1219	6.74396	32.8954	1.24784	25.7902	3.83712	18.9019	1.58473	0.0529346	8.42686	0.0855889	22.2969	2.58528	0.225982	51.1943	0.318534	2.45783	26.5819	5.89957	0.169533	0.515599	0.278682	0.165389	6.63045	0.0281979	0.403352	0.0812003	200.069	15.4937	42.3008	8.22862	0.456537	11.1685	1.73345	4.67296	0.562937	5.24531	1.29278	0.95834	2.8001	1074.53	7.56611	5.20249	1.04799	9.3782	18.3877	5.30172	7.90543
TCGA.A3.A8OX.01A.11R.A37O.07	12.1114	20.9474	5.99766	24.7139	1.29353	25.7411	5.02312	15.9806	1.60031	0.050428	8.24123	0.078472	24.3305	3.1931	0.297837	65.4348	0.286014	2.62414	27.6077	6.06684	0.181998	0.570645	0.227427	0.147258	4.58361	0.0286137	0.424315	0.0480153	210.068	15.1192	39.6254	8.887	0.414496	14.0903	1.78899	5.66941	0.561801	5.50955	1.29358	1.00462	3.75724	754.153	7.51201	5.97839	1.00592	9.38819	17.7807	4.41285	9.52149
TCGA.B2.5641.01A.01R.1541.07	10.7174	22.8937	4.70782	27.8623	1.21636	25.7643	3.5201	15.7184	1.551	0.0425097	9.68262	0.0747606	25.0155	2.07179	0.258709	52.7619	0.268748	2.40991	26.2886	5.87659	0.100554	0.474822	0.212276	0.209934	7.42612	0.0284757	0.42658	0.0827651	222.01	15.7753	44.8535	9.04391	0.437847	11.7073	1.97147	5.37866	0.562594	5.71066	1.29376	1.01356	3.58888	810.33	7.75068	6.58821	1.02154	9.5253	18.2078	4.96423	10.1468
TCGA.CJ.4635.01A.02R.1305.07	10.2504	24.2607	3.76685	31.9639	1.31962	25.7992	3.97179	13.4322	1.60172	0.0457731	10.8975	0.0620391	24.3893	2.26021	0.302781	53.341	0.253774	2.50127	25.9917	5.9565	0.0711833	0.501051	0.181157	0.153265	4.79607	0.0285078	0.468776	0.0526025	224.449	16.2165	42.2089	8.38471	0.467105	13.2537	1.88372	4.4872	0.560688	5.45549	1.29333	1.01491	2.54928	701.355	8.04502	6.32006	0.974425	9.3512	17.2639	4.67985	9.42551
TCGA.B0.5698.01A.11R.1672.07	9.43281	25.0149	4.84144	29.2057	1.11074	25.7956	2.60781	14.6061	1.52696	0.034184	11.2253	0.0613491	28.7009	1.39251	0.215298	50.7529	0.241939	2.19011	25.5626	5.87783	0.0700957	0.40997	0.182352	0.170401	6.63631	0.0284385	0.39886	0.0594339	218.975	15.8842	42.01	8.5097	0.424896	12.2052	1.95715	4.93438	0.561265	5.79707	1.29345	1.0246	3.5213	898.808	8.91713	6.19103	1.03009	9.44684	18.5891	5.09091	10.1924
TCGA.BP.4756.01A.01R.1289.07	10.3426	21.1653	3.28551	22.1668	1.18302	25.753	3.99711	15.8684	1.47856	0.0439713	8.98884	0.0978504	24.9768	2.09417	0.373805	53.8935	0.23856	2.61464	26.3853	5.53661	0.11517	0.479481	0.211524	0.206164	6.95628	0.0284528	0.450974	0.0859766	198.727	15.4799	41.01	8.46769	0.384996	14.6616	1.93089	5.94064	0.563239	5.61902	1.29408	1.02538	4.17548	810.617	7.95662	6.66573	0.984819	9.52298	17.8432	4.28249	7.60913
TCGA.BP.4798.01A.01R.1305.07	10.3586	25.1386	6.76335	34.5651	1.14138	25.8193	2.73944	15.6075	1.58954	0.0404234	10.6824	0.0573788	29.3355	1.61186	0.176774	49.8888	0.279484	2.18091	25.6444	6.09524	0.0798447	0.43762	0.209194	0.271292	10.0865	0.0289273	0.542024	0.0831834	223.648	16.0736	58.5282	9.38815	0.469699	12.0845	2.12007	4.45922	0.560282	5.72926	1.29324	1.02298	4.09711	632.692	7.48618	6.73012	1.04374	9.35226	19.5695	5.56314	12.9929
TCGA.B8.4622.01A.02R.1277.07	9.91735	23.4283	4.46323	29.811	1.2015	25.7593	3.00247	14.8468	1.55799	0.0421807	9.97605	0.0687144	28.2748	1.65324	0.225938	44.5937	0.284027	2.30602	25.732	5.98498	0.0680014	0.446656	0.211308	0.199955	7.97557	0.0285691	0.452462	0.0855682	215.492	15.4721	47.6091	8.61048	0.463683	12.076	1.93246	5.01067	0.560764	5.70783	1.29351	1.02407	3.15462	679.022	7.41827	6.67467	1.01746	9.40964	16.9579	4.27664	9.57906
TCGA.B8.4143.01A.01R.1188.07	11.8708	25.8405	5.51332	39.9886	1.39698	25.8477	4.28424	15.3071	1.69295	0.0474761	11.4066	0.0603351	20.3259	2.73158	0.270211	58.5265	0.275044	2.44474	25.8517	6.02295	0.100663	0.525598	0.198469	0.15027	3.94247	0.0285107	0.448674	0.0470277	218.319	15.971	38.4731	8.17394	0.408076	13.1584	1.86439	4.6312	0.562454	5.22906	1.29317	0.9816	2.24468	1161.14	7.62481	5.12883	0.978599	9.31867	18.5235	5.20327	9.68295
TCGA.B0.5712.01A.11R.1672.07	9.94457	22.7331	3.36098	24.8588	1.15791	25.7147	2.7505	16.0588	1.45319	0.0365833	10.1306	0.0850866	23.9623	1.6657	0.238651	44.848	0.257822	2.31813	25.915	5.65061	0.0716231	0.416336	0.209357	0.164326	6.57412	0.0280371	0.375818	0.0853209	203.262	14.7715	35.7655	8.13524	0.396527	11.1416	1.85935	6.07474	0.563276	5.6578	1.29378	1.03785	2.88877	1150.79	7.22042	5.72575	1.01922	9.57927	16.5466	3.52029	7.54188
TCGA.BP.4995.01A.01R.1334.07	8.87237	24.2128	3.85992	28.4964	1.15807	25.8002	3.0293	12.6306	1.54918	0.0389334	10.769	0.0592416	31.696	1.41426	0.274704	48.6197	0.237795	2.33374	25.5989	5.94344	0.0583932	0.438494	0.171196	0.155288	5.43092	0.0283889	0.375847	0.0613365	218.594	16.0465	42.3042	8.4797	0.452566	14.1262	1.9082	5.419	0.559987	5.89406	1.29355	1.02227	3.33495	529.599	8.39555	6.89607	1.00265	9.42447	17.7929	4.69297	9.76349
TCGA.CJ.5676.01A.11R.1541.07	12.3921	22.9206	9.8317	33.4088	1.15628	25.7876	3.23963	20.3959	1.63082	0.0540301	8.76556	0.0762305	30.7938	2.14007	0.150773	48.6249	0.365415	2.24381	25.7189	6.12848	0.131569	0.477671	0.315153	0.36206	17.4912	0.0289295	0.545828	0.125728	214.499	15.3373	64.7872	9.42247	0.493232	9.87423	2.02497	4.52587	0.559974	5.55229	1.2931	0.997908	4.44638	826.901	6.57035	6.65578	1.06801	9.41548	18.7418	6.34165	11.5037
TCGA.B0.4833.01A.01R.1305.07	11.72	22.743	5.39908	32.8525	1.2147	25.7882	3.36582	17.4471	1.55252	0.0507336	9.13756	0.0767588	24.4035	2.21834	0.210963	47.185	0.302486	2.40613	26.1793	5.88951	0.107347	0.484076	0.253279	0.214884	7.97355	0.028473	0.452059	0.0938146	205.452	15.1697	47.7578	8.64646	0.454224	11.2868	1.97002	5.08402	0.561933	5.39604	1.29334	1.00554	3.02481	926.677	6.41432	5.65517	1.03754	9.41715	17.4936	4.16713	9.34608
TCGA.AK.3436.01A.02R.1325.07	10.7659	24.0106	6.1093	30.2918	1.14885	25.7865	3.11774	17.8326	1.58763	0.044552	10.2681	0.0722739	30.3503	1.84166	0.186618	50.405	0.296211	2.25189	25.2969	5.93134	0.0891757	0.445327	0.243248	0.200995	9.30453	0.0282612	0.401068	0.0729256	226.882	15.443	46.4601	8.61636	0.460352	10.4981	1.90452	4.60746	0.559489	5.56406	1.29307	0.999922	3.02449	930.433	7.54193	5.72056	1.02302	9.48533	17.8529	5.76169	9.95857
TCGA.BP.4159.01A.02R.1289.07	9.22266	26.3742	7.60022	34.5162	1.05649	25.8329	2.22576	15.1356	1.60032	0.0359814	11.4855	0.0518972	37.1854	1.11922	0.149871	46.4583	0.276597	2.01347	24.8021	6.17358	0.0594681	0.39124	0.20076	0.241562	11.84	0.0288814	0.459222	0.0755767	221.893	15.9071	60.4191	8.81366	0.495158	11.4146	2.1406	4.4184	0.556476	5.87992	1.29328	1.0071	3.86385	560.149	7.99313	6.94217	1.03738	9.36203	19.3259	8.09199	12.1801
TCGA.DV.5576.01A.01R.1541.07	10.8087	21.9153	4.70394	28.3613	1.30335	25.7602	4.1315	14.3754	1.59395	0.0466787	8.74344	0.07505	24.3655	2.22917	0.323624	51.7314	0.280641	2.53574	26.8079	6.01518	0.111703	0.521051	0.210714	0.131517	4.62383	0.0284303	0.395818	0.0584776	204.755	15.3286	38.5661	8.63052	0.440842	14.3225	1.69337	5.55515	0.56203	5.39873	1.2933	0.990845	3.11169	647.956	7.55273	5.95327	1.00624	9.35609	17.1458	4.29231	7.86354
TCGA.CW.5581.01A.02R.1541.07	10.0908	22.239	4.38071	25.3649	1.18168	25.7362	3.19259	15.3885	1.52294	0.0395686	9.26104	0.0802261	26.6241	1.71702	0.265164	48.2125	0.270196	2.36518	26.2315	5.85379	0.0916144	0.451101	0.213219	0.147813	5.60041	0.0281809	0.359304	0.0665064	209.85	15.0976	36.2136	8.37818	0.400975	13.012	1.72347	5.97572	0.562818	5.7038	1.29352	1.01779	3.35892	907.985	7.93358	5.9847	1.0183	9.49808	17.0323	3.73	8.01004
TCGA.BP.4799.01A.01R.1305.07	8.11181	29.2036	7.34988	34.9706	0.972915	25.8914	1.9697	13.6123	1.60281	0.0326371	14.2499	0.0401327	47.3484	0.919813	0.129028	52.3669	0.233212	1.91109	23.9342	6.19591	0.0398678	0.359273	0.162139	0.3763	19.7849	0.0292478	0.58689	0.0813946	226.835	17.1113	83.1553	9.08326	0.559071	10.4202	2.63647	3.25254	0.551998	6.42132	1.29341	1.00596	4.23686	389.896	9.72498	8.88096	1.02109	9.30568	21.9705	25.1923	15.7976
TCGA.BP.4962.01A.01R.1334.07	12.893	22.1914	8.97204	29.9078	1.18951	25.7634	3.72835	20.6508	1.61919	0.0533679	8.57028	0.0839122	27.9864	2.58318	0.173116	54.254	0.350733	2.33749	26.1846	6.05327	0.164379	0.501174	0.308631	0.399486	14.9418	0.0286896	0.496739	0.144392	215.526	15.635	60.022	9.6066	0.467245	9.95036	2.09386	5.09585	0.562052	5.84271	1.29353	0.9872	4.65396	831.703	7.18619	6.94691	1.07357	9.53953	19.9256	6.88941	11.7245
TCGA.CZ.4862.01A.01R.1305.07	9.10875	24.3653	3.13292	28.8288	1.23585	25.8029	3.41529	12.0846	1.53884	0.0376037	11.159	0.061721	25.2869	1.64868	0.361186	51.829	0.21925	2.45228	25.9299	5.80447	0.0631462	0.457208	0.156375	0.130465	3.69206	0.028366	0.389529	0.0481886	220.52	16.0334	35.4525	8.39297	0.427462	15.1717	1.89478	5.69001	0.561857	5.66644	1.29387	1.03152	2.96091	631.451	8.22067	6.3129	0.980081	9.43264	17.4985	4.00493	9.3012
TCGA.B0.5700.01A.11R.1541.07	12.1656	22.0422	6.62802	30.2396	1.20068	25.7397	3.14073	19.0082	1.55036	0.0461254	8.53583	0.0863365	23.7998	2.15352	0.188185	46.5245	0.332651	2.31209	26.4382	5.95292	0.131055	0.47035	0.281032	0.173461	6.97419	0.0283095	0.399131	0.0793061	195.881	14.3854	39.9653	8.60176	0.408262	11.47	1.73667	5.6538	0.56342	5.32736	1.29305	1.00186	3.26048	1228.6	6.48135	4.8879	1.0631	9.42647	17.1683	3.62463	8.18858
TCGA.AK.3465.01A.02R.1325.07	8.6644	25.607	4.83183	31.1113	1.07655	25.8438	2.46713	13.0253	1.53949	0.033471	11.3234	0.0552323	32.4939	1.08713	0.239274	48.5529	0.226198	2.17081	25.2699	5.90359	0.0621967	0.40005	0.16632	0.148385	6.29543	0.0284946	0.361413	0.0594949	212.353	16.125	48.2588	8.3044	0.429935	13.6042	1.94005	4.99917	0.557765	5.9997	1.29339	0.986712	2.92643	517.364	9.329	6.8829	1.00101	9.36819	18.9038	6.59942	8.21873
TCGA.BP.4340.01A.01R.1289.07	9.52907	22.6345	3.20139	25.3978	1.26316	25.7271	3.44702	13.6864	1.53336	0.0389957	9.94589	0.0784143	24.9499	1.74169	0.335026	46.7115	0.256031	2.44345	26.0251	5.81809	0.0691922	0.457402	0.188492	0.143003	4.92109	0.0282938	0.371603	0.0688665	210.411	15.5125	35.0451	8.04688	0.387748	13.563	1.79867	5.8309	0.564031	5.66491	1.29377	1.03146	3.01342	948.153	8.05694	6.33196	0.986495	9.47985	16.5737	3.52417	8.16664
TCGA.B4.5378.01A.01R.1503.07	10.061	23.2422	4.31398	29.1025	1.31211	25.7802	4.02262	12.5077	1.60338	0.0414037	9.84358	0.0622233	24.3007	2.08306	0.348817	55.7112	0.250019	2.50301	26.7787	6.07152	0.0902021	0.511206	0.172823	0.118743	3.3847	0.0285713	0.40863	0.0426902	213.751	15.6855	37.3538	8.54979	0.43872	15.8814	1.76105	5.57535	0.561495	5.48951	1.29352	1.00805	3.09267	532.522	7.87909	6.15406	0.989012	9.32156	17.4006	4.04556	8.92848
TCGA.B0.4703.01A.01R.1277.07	12.6981	25.0387	9.60476	36.1772	1.39488	25.8061	4.66518	15.4894	1.76068	0.0463763	10.5085	0.0542431	22.5952	3.30836	0.218422	71.2361	0.305318	2.37965	26.8782	6.45109	0.145228	0.566885	0.205168	0.169913	4.68539	0.0290895	0.535009	0.0371405	237.284	16.4029	47.2643	9.30903	0.463435	12.9926	1.84805	4.23636	0.560237	5.36811	1.29312	0.982602	3.26601	800.891	8.09808	6.24375	0.993025	9.2549	19.6377	7.16195	13.0506
TCGA.CZ.5982.01A.11R.1672.07	8.84798	26.2557	3.87124	29.3435	1.17167	25.8029	2.78763	12.8183	1.55352	0.0306995	12.5909	0.0573345	26.4544	1.35526	0.278062	53.8222	0.21783	2.2154	25.3414	5.84417	0.0585284	0.409042	0.151528	0.115253	4.1485	0.0284434	0.381325	0.0342428	234.053	16.2552	33.8922	8.23221	0.41418	14.0045	1.78644	4.92871	0.560491	5.66727	1.29366	1.0273	2.94509	926.62	9.75905	6.27596	0.968877	9.41969	17.7069	5.005	9.13902
TCGA.B2.5635.01A.01R.A277.07	6.65125	30.132	2.41628	31.5656	1.05496	25.8576	1.86998	9.11237	1.49156	0.024976	16.9008	0.0390421	35.7891	0.744573	0.24296	46.2968	0.171118	2.02685	23.95	5.82413	0.0216388	0.334967	0.103832	0.203809	6.96808	0.0287308	0.449302	0.0602904	239.266	17.593	51.7165	7.76903	0.509499	11.3993	2.43738	4.61351	0.555232	6.47245	1.29441	1.04442	2.66851	455.882	9.91708	9.70046	0.953194	9.50747	19.1065	11.0378	11.7143
TCGA.B2.3923.01A.02R.A277.07	6.23834	30.7254	2.67627	32.4366	1.01015	25.892	1.68558	8.2454	1.49598	0.022522	16.8211	0.0363081	38.664	0.565171	0.261663	45.6136	0.160901	1.96089	23.9081	5.86795	0.0217785	0.32066	0.0953571	0.101002	3.86583	0.0283854	0.316954	0.0338023	226.948	17.253	42.9637	7.18358	0.443465	14.3937	2.08986	4.75872	0.553454	6.41318	1.29376	1.00815	2.04816	388.512	10.9197	7.9806	0.932806	9.3622	18.8592	9.40058	8.58197
TCGA.CJ.4895.01A.01R.1305.07	10.4164	24.4817	5.17297	31.7439	1.18906	25.815	3.36575	15.0598	1.58271	0.0441065	10.723	0.0607483	28.1176	1.98386	0.22301	54.5154	0.260815	2.34947	25.8208	5.97503	0.0819389	0.469264	0.198992	0.17799	6.17919	0.0286291	0.455836	0.0562898	219.533	15.7398	44.8605	8.67836	0.443314	12.447	1.9806	4.65023	0.560511	5.55881	1.29331	1.02565	3.18535	849.607	7.77123	6.03088	1.01137	9.36078	17.987	4.7516	11.0601
TCGA.BP.4803.01A.01R.1305.07	9.99091	24.5014	5.16617	31.4079	1.19947	25.796	3.18867	14.6409	1.60035	0.0417698	10.6657	0.0614432	29.2051	1.73534	0.224927	50.5449	0.271433	2.29234	25.6145	6.04304	0.0728877	0.455575	0.198744	0.229786	8.59195	0.0287823	0.496853	0.0776869	224.726	16.1361	52.5919	9.02094	0.471641	12.6432	2.0018	4.60348	0.560035	5.74615	1.29346	1.01671	3.62939	610.646	8.06307	7.09294	1.01043	9.3896	18.3058	5.49904	10.8839
TCGA.B0.4698.01A.01R.1503.07	8.16085	32.4844	4.54871	41.5355	1.13326	25.9262	1.97088	9.92071	1.55209	0.0202362	17.316	0.0358926	19.6456	0.9727	0.259169	64.4746	0.161904	1.96692	25.3823	5.89742	0.0488012	0.359	0.0962115	0.0501649	0.888238	0.028588	0.3558	0.0072883	209.316	15.5971	20.0869	7.54149	0.338298	21.7576	1.59865	5.83101	0.560425	5.15365	1.29329	1.01335	2.45706	1139.96	9.86616	3.82823	0.967929	9.08216	20.0491	4.08054	9.40577
TCGA.A3.A8CQ.01A.11R.A37O.07	11.8414	21.4944	5.21852	26.7228	1.35925	25.7241	4.57392	15.3065	1.60136	0.0460766	8.59878	0.0787053	21.2274	2.9097	0.308826	58.0878	0.292156	2.56648	27.4475	6.06961	0.144701	0.549222	0.218197	0.129122	4.0117	0.0285626	0.426539	0.0464013	214.343	15.2318	36.3882	8.6735	0.414938	14.0083	1.65836	5.4752	0.563432	5.32827	1.29337	1.01048	3.22655	888.622	7.57659	5.76115	1.00254	9.36706	16.8639	3.51021	8.4406
TCGA.BP.4973.01A.01R.1334.07	10.1353	24.0293	3.80406	31.0789	1.24112	25.7855	3.31172	14.3073	1.54781	0.0427874	10.6816	0.0658762	24.7755	1.93823	0.259284	48.846	0.257021	2.40368	25.8778	5.87027	0.0691724	0.463706	0.191906	0.175643	5.83766	0.0283764	0.433493	0.0741019	212.623	15.7418	42.8865	8.48702	0.434713	12.5112	1.98018	4.87798	0.5619	5.63502	1.29354	1.01997	2.60675	842.946	7.73671	6.10774	0.999345	9.40282	17.1729	3.98005	9.13149
TCGA.BP.4789.01A.01R.1305.07	9.88825	24.0708	5.02994	28.7255	1.20693	25.7907	3.44309	13.6102	1.58775	0.038966	10.4643	0.0600352	27.7414	1.8337	0.266082	56.719	0.249136	2.35395	26.242	6.04514	0.085022	0.470689	0.179088	0.124879	4.23047	0.028592	0.402012	0.0386353	223.558	15.6826	38.5701	8.54502	0.438632	14.5722	1.79529	5.18431	0.559638	5.55381	1.29349	1.01868	3.17985	683.82	8.11369	6.1238	0.984858	9.34705	17.4417	4.44804	9.75181
TCGA.BP.5185.01A.01R.1426.07	12.2534	25.6082	11.0072	45.7513	1.07139	25.8923	2.44391	22.1795	1.62255	0.0571691	10.0364	0.0666867	32.925	1.59627	0.113791	41.014	0.36397	2.08827	24.3819	5.97987	0.0969268	0.42525	0.339068	0.761044	41.7631	0.0291373	0.667096	0.254531	211.144	16.1207	94.9712	9.51797	0.55692	8.01978	2.43463	3.72953	0.558278	5.49559	1.29293	0.97557	4.41549	791.731	6.07278	7.00081	1.09599	9.42203	21.1811	11.2445	12.6269
TCGA.A3.A8OW.01A.11R.A37O.07	11.0826	22.0577	4.66744	27.9103	1.27893	25.7413	3.76522	15.2748	1.55904	0.044401	8.99315	0.0769754	22.9612	2.29298	0.277175	51.291	0.283251	2.47504	26.833	5.96303	0.109073	0.501092	0.216779	0.125361	4.12578	0.0283329	0.388398	0.0524788	207.597	14.8879	35.175	8.4293	0.413805	13.5805	1.7161	5.78625	0.562789	5.35627	1.29348	1.01536	2.82964	919.154	6.93309	5.41132	1.00272	9.39787	16.3621	3.24338	8.04637
TCGA.CW.5583.01A.02R.1541.07	10.6091	22.0886	4.27361	26.4054	1.30078	25.7405	4.10604	14.0568	1.57409	0.0441064	9.22097	0.0727038	24.0946	2.3454	0.316467	54.4829	0.268792	2.5306	26.8942	6.0027	0.100675	0.514272	0.197726	0.127532	3.78828	0.0283122	0.374821	0.0503703	218.712	15.4826	34.9235	8.57987	0.423105	13.888	1.75353	5.78977	0.562886	5.6192	1.29365	1.01799	2.98767	759.649	7.84885	6.12012	0.997556	9.43764	16.8434	3.58116	8.97437
TCGA.B0.4810.01A.01R.1503.07	11.7137	22.9075	6.14483	30.1482	1.29866	25.7557	3.94112	15.5981	1.61327	0.0454987	9.40452	0.0669741	23.3165	2.65341	0.234156	57.375	0.295499	2.42493	26.9536	6.15532	0.119887	0.520695	0.217149	0.132908	4.11307	0.0285799	0.439204	0.0412257	211.812	14.9982	37.9179	8.77117	0.441058	13.1675	1.74374	5.12936	0.561516	5.32515	1.29315	1.0065	3.05684	875.852	7.21211	5.27383	1.02053	9.30937	17.3246	4.17874	9.94475
TCGA.B0.4694.01A.01R.1277.07	11.4375	21.7741	7.21506	26.4173	1.19343	25.7385	3.64733	17.4053	1.59629	0.0461308	8.49619	0.0786827	28.7134	2.19408	0.212597	53.9777	0.316407	2.35691	26.5793	6.10205	0.136649	0.492963	0.254973	0.225063	8.86657	0.0286073	0.437227	0.083707	214.894	15.2653	49.2723	9.24431	0.45292	11.5235	1.91472	5.45245	0.561461	5.74664	1.29345	0.998293	4.37294	658.079	7.43592	6.50229	1.05285	9.48911	18.7519	6.00358	10.6398
TCGA.BP.5168.01A.01R.1420.07	10.0125	23.6725	4.90372	28.5627	1.16768	25.7602	2.92132	15.2866	1.54646	0.0390193	10.1884	0.0680416	27.9654	1.65638	0.216279	48.3797	0.273042	2.26606	25.8568	5.95884	0.076534	0.438115	0.20668	0.148561	5.71871	0.0283593	0.385369	0.0600742	207.619	15.0572	39.758	8.34455	0.414168	12.7877	1.84384	5.36509	0.56094	5.64472	1.29337	1.02036	2.95867	879.48	7.64017	5.66584	1.01506	9.40053	17.0762	4.01122	8.82261
TCGA.AK.3426.01A.02R.1325.07	11.8833	24.446	7.66344	39.887	1.15448	25.8866	3.32605	17.7238	1.61034	0.0564366	9.72176	0.0624522	28.6322	2.08183	0.182275	50.8576	0.295254	2.34764	25.6438	5.97351	0.115374	0.488357	0.253788	0.331647	12.6921	0.0289749	0.579324	0.106994	208.856	16.089	67.5225	9.3975	0.517411	11.3211	2.25844	4.06595	0.559149	5.37622	1.29308	0.984597	3.83215	634.436	6.67057	6.209	1.05356	9.31283	20.3069	7.66946	12.1556
TCGA.G6.A8L6.01A.11R.A37O.07	12.3146	22.2953	6.74771	32.8142	1.23666	25.7745	3.53704	18.0641	1.58832	0.0521505	8.58348	0.0780854	24.5036	2.38089	0.201134	48.4369	0.329399	2.39273	26.4692	6.02642	0.130977	0.502372	0.272388	0.155788	6.17657	0.0284136	0.417519	0.0676834	197.722	14.4813	42.6837	8.52258	0.437789	11.8783	1.79597	5.13836	0.561472	5.2197	1.29297	0.992541	2.7449	970.685	6.12146	4.86097	1.04029	9.32399	16.8107	3.84582	8.58036
TCGA.B0.4837.01A.01R.1305.07	11.4953	23.9216	7.80103	32.6516	1.2317	25.7816	3.50972	16.9336	1.65461	0.0466271	9.83485	0.0645959	28.1551	2.22719	0.186017	54.1428	0.319134	2.28089	26.007	6.21516	0.106108	0.488878	0.239529	0.222841	8.90263	0.028936	0.522043	0.0712002	212.693	15.4808	54.5284	9.18409	0.466881	11.825	1.97649	4.36301	0.559283	5.50344	1.29318	0.991343	3.42968	734.57	7.37476	6.26207	1.01869	9.30043	18.4273	6.66012	10.9632
TCGA.BP.4166.01A.02R.1289.07	10.2089	25.1414	7.20906	31.6361	1.13954	25.8281	3.17202	15.1602	1.62407	0.040646	10.8721	0.0555424	32.0389	1.75336	0.196986	58.6528	0.264205	2.2305	25.7068	6.13323	0.089733	0.456414	0.19689	0.198201	7.67806	0.0288764	0.466728	0.0514172	230.359	16.0949	52.3631	8.92943	0.46685	12.5931	1.9998	4.53858	0.557663	5.69633	1.2933	1.00805	3.83894	632.981	8.18306	6.76122	1.00685	9.36411	19.2969	7.18475	11.9765
TCGA.B2.3924.01A.02R.A277.07	6.92916	30.132	3.13828	35.4298	1.00581	25.8842	1.64762	10.3184	1.49124	0.0261207	15.9559	0.0397954	37.5575	0.666061	0.191896	42.0626	0.186447	1.94616	23.7702	5.84786	0.0241255	0.324871	0.119694	0.24188	9.63819	0.0288498	0.466424	0.0713853	238.327	17.3574	59.7893	8.1116	0.50829	11.5608	2.49124	4.34529	0.555702	6.38285	1.29397	1.05229	3.22879	428.718	9.50271	8.82661	0.998354	9.44987	19.7063	8.77126	12.9227
TCGA.B0.5812.01A.11R.1672.07	9.27031	24.8165	4.62242	29.0456	1.19986	25.7831	3.08256	12.7269	1.58372	0.0356403	11.1438	0.0559312	28.6034	1.57998	0.255888	53.5455	0.243926	2.27625	25.9603	6.08628	0.065733	0.445908	0.165894	0.131191	4.36033	0.0286237	0.399518	0.0400595	229.305	15.8636	39.0572	8.51453	0.444254	14.1706	1.87016	5.32999	0.559651	5.72255	1.29366	1.03204	3.28856	626.463	8.30756	6.53658	0.989618	9.38478	17.6259	4.66277	10.7685
TCGA.BP.5198.01A.01R.1426.07	10.7188	25.1884	7.35027	33.6401	1.17056	25.8047	2.97228	16.5286	1.62671	0.0407409	10.8039	0.0605116	29.046	1.78015	0.176989	52.7035	0.292613	2.17997	25.5136	6.11851	0.0876485	0.446182	0.219407	0.259021	9.28017	0.0289262	0.520459	0.0720396	225.689	15.9867	53.8608	8.99779	0.449078	12.5173	1.97581	4.63053	0.560186	5.79691	1.29328	1.01991	4.16549	751.204	8.16548	6.7889	1.03576	9.36644	19.2965	5.4947	12.0153
TCGA.BP.4985.01A.01R.1334.07	10.0001	24.8597	5.79332	28.919	1.14455	25.8052	3.28314	15.0045	1.59556	0.0408437	11.1918	0.0574372	32.091	1.875	0.204853	59.5465	0.255218	2.27587	25.6612	6.05026	0.0789184	0.455272	0.191206	0.24369	8.51842	0.028765	0.495335	0.0647894	225.417	16.6102	51.5061	9.30927	0.477383	12.368	2.09921	4.25252	0.559697	5.9417	1.29337	1.0198	4.30652	662.192	9.27798	7.36323	1.02114	9.38545	19.7801	7.67576	13.2584
TCGA.BP.4768.01A.01R.1289.07	10.9297	22.2482	3.51222	26.9503	1.25065	25.7367	3.61818	16.5033	1.51003	0.0461657	9.65871	0.0874351	22.9226	2.30711	0.268949	48.1983	0.274406	2.49807	26.1116	5.70582	0.0872129	0.475222	0.226653	0.171422	6.8782	0.0282087	0.438794	0.080859	209.601	15.3711	40.2931	8.11878	0.431785	11.5743	1.80674	4.73465	0.562701	5.44731	1.29331	1.0196	2.57279	1099.15	7.69136	5.81952	1.00131	9.43815	16.3338	3.63153	7.54915
TCGA.B0.5077.01A.01R.1334.07	10.5538	23.1304	4.89241	30.5522	1.21657	25.7728	3.18517	15.1763	1.55285	0.0420787	9.54233	0.0705835	24.8668	1.83905	0.243686	47.8029	0.277527	2.3567	26.2719	5.9491	0.0910087	0.465148	0.212304	0.15706	5.71497	0.0283593	0.397747	0.0684837	208.368	15.3952	41.888	8.50864	0.428229	12.7689	1.82301	5.15862	0.562204	5.57769	1.29321	1.0065	2.9845	801.451	7.7898	5.77415	1.03001	9.38771	17.4871	3.94848	8.64705
TCGA.CJ.4644.01A.02R.1325.07	9.39409	23.8175	4.44632	25.273	1.13804	25.7297	2.64968	14.548	1.51158	0.0329222	10.6258	0.0674754	27.8334	1.45815	0.221172	49.3135	0.25426	2.20232	25.9381	5.92385	0.0691261	0.411957	0.18653	0.163267	5.96244	0.0284313	0.408321	0.0592987	216.384	15.2667	39.0822	8.36002	0.411951	13.2345	1.84894	5.71524	0.561504	5.87397	1.29368	1.03925	3.72702	774.781	8.17805	6.30399	1.01866	9.47237	17.7081	4.16945	9.6649
TCGA.CZ.5989.01A.11R.1672.07	3.75715	39.6202	1.25299	29.8544	0.884513	25.8953	0.822112	3.61591	1.43959	0.0121096	29.4795	0.020976	62.1106	0.168505	0.232474	37.0344	0.107647	1.5579	21.5527	6.04264	0.00496069	0.215263	0.044784	0.116958	5.8794	0.0289484	0.36043	0.0255655	301.608	20.4689	52.5136	7.15151	0.554007	12.4611	2.96981	3.85876	0.547144	8.07737	1.29517	1.15019	2.32014	147.557	14.2147	16.648	0.874122	9.54174	18.9591	24.2695	16.8315
TCGA.DV.5575.01A.01R.1541.07	10.3371	23.9105	4.99606	30.8157	1.23486	25.7837	3.3419	14.5863	1.5867	0.0406517	10.1877	0.0654704	25.4746	1.86542	0.253899	51.4065	0.268367	2.34556	26.1023	6.0003	0.0865319	0.468469	0.197404	0.163106	5.16908	0.0285657	0.41598	0.0570032	219.997	15.6561	40.1559	8.75874	0.432507	13.5205	1.85241	5.54299	0.562354	5.6194	1.29354	1.02427	3.57041	757.355	7.84504	6.17269	1.02276	9.42512	17.8906	4.15119	10.1435
TCGA.B0.5108.01A.01R.1420.07	11.4575	23.7377	7.24298	30.6794	1.24379	25.8225	4.45101	15.1546	1.65705	0.0483888	9.89205	0.0589149	27.7403	2.69731	0.247363	68.7017	0.268174	2.46455	26.6862	6.17185	0.135693	0.540006	0.20237	0.181865	5.63627	0.0289873	0.504544	0.0442562	224.98	16.0147	49.8937	9.43296	0.469301	13.9822	2.00336	4.49318	0.559006	5.5099	1.29343	0.998878	3.77231	590.317	7.91381	6.3932	0.999288	9.28831	19.05	6.40751	12.3337
TCGA.CJ.4874.01A.01R.1305.07	8.89164	24.7097	4.2301	27.7675	1.12052	25.7482	2.34378	13.9753	1.51432	0.0322464	11.1763	0.0628347	29.6452	1.20684	0.206617	44.1537	0.254779	2.13158	25.3944	5.93879	0.0536633	0.390634	0.181711	0.159036	6.19519	0.0283627	0.372325	0.0648572	216.408	15.2316	39.4975	8.27651	0.425413	12.0689	1.9255	5.82572	0.560713	5.91925	1.29377	1.03598	3.23584	783.88	7.81707	6.31789	1.01965	9.49955	17.363	4.48827	9.82713
TCGA.B0.4814.01A.01R.1277.07	10.6182	22.799	4.12961	30.2887	1.26436	25.7406	3.20773	15.29	1.54329	0.0439537	9.56942	0.0748952	23.6297	1.96908	0.240171	44.1173	0.292456	2.38431	26.1865	5.93583	0.0768265	0.466846	0.220021	0.166038	5.74917	0.0283294	0.408096	0.0813405	207.243	14.9006	40.073	8.36076	0.420773	12.176	1.85571	5.67255	0.563253	5.54454	1.29352	1.02347	2.69235	887.933	6.66854	5.66788	1.0228	9.43563	16.4128	3.25328	8.58378
TCGA.B0.5102.01A.01R.1420.07	10.8008	22.3105	5.07905	27.7323	1.19599	25.7416	3.23256	16.9922	1.54966	0.0437382	9.09014	0.0836176	26.525	1.87165	0.228675	46.5713	0.300043	2.3446	26.013	5.89213	0.0986336	0.458842	0.244127	0.167402	7.09367	0.028243	0.395747	0.0771217	208.517	15.2065	41.1886	8.32275	0.438174	12.081	1.72746	5.10156	0.561911	5.50852	1.29314	0.998661	3.17736	904.777	7.61481	5.83418	1.02385	9.43298	17.0842	4.23146	8.12587
TCGA.CZ.4858.01A.01R.1305.07	10.2998	26.9462	6.64079	32.2852	1.28019	25.7713	3.25281	13.2652	1.66731	0.0336687	12.9223	0.0456162	25.2896	2.25743	0.185221	67.4078	0.258988	2.17141	26.2766	6.41616	0.068954	0.466788	0.157903	0.123438	3.45889	0.028943	0.577857	0.019891	237.67	15.8541	40.1928	8.45556	0.446108	13.1067	1.74415	3.89573	0.557398	5.34752	1.29271	1.02586	2.71609	852.926	8.65286	5.72467	0.968583	9.20476	18.5579	6.38384	11.7147
TCGA.B0.5104.01A.01R.1420.07	9.38938	24.6375	4.5158	29.521	1.13957	25.7782	2.59556	14.4827	1.531	0.0347797	10.9043	0.0644632	27.9695	1.35687	0.223081	46.591	0.253593	2.19851	25.5192	5.89223	0.0655062	0.410531	0.188141	0.175353	7.3612	0.0285074	0.412129	0.0717171	215.895	15.7606	43.8029	8.42841	0.426911	12.1571	1.9261	5.05476	0.561418	5.77166	1.29355	1.0248	3.39695	847.846	8.44517	6.55075	1.01773	9.44459	17.8318	4.71383	9.3791
TCGA.CZ.4863.01A.01R.1503.07	9.67758	23.8123	3.87238	26.6323	1.237	25.7268	3.02752	13.3507	1.52694	0.0339633	10.7403	0.0645283	23.4126	1.7739	0.263087	51.3363	0.248286	2.31139	26.4577	5.96668	0.069436	0.443636	0.171781	0.126285	4.07214	0.0283056	0.373507	0.0496133	215.783	15.2881	34.0518	8.1145	0.405114	12.6168	1.82943	5.86088	0.56245	5.68274	1.29378	1.02806	2.83194	931.017	7.83536	5.93903	0.998186	9.47245	17.1424	4.04538	9.18087
TCGA.B0.5094.01A.01R.1420.07	10.756	22.0417	3.54007	25.8308	1.29969	25.6981	3.65063	15.5806	1.52938	0.0441305	9.59165	0.0834296	22.7323	2.36745	0.265836	47.8658	0.286875	2.47449	26.3983	5.86529	0.0796435	0.481739	0.21845	0.167615	6.3696	0.028272	0.458856	0.0771458	211.562	15.2816	39.4457	8.38257	0.446178	11.5943	1.78128	4.81199	0.562822	5.51356	1.29336	1.02457	2.64607	938.84	7.6504	6.0845	0.99987	9.43	16.1281	3.80223	8.17648
TCGA.BP.4164.01A.02R.1325.07	9.00772	25.2962	2.84014	29.6058	1.24458	25.7536	2.75711	13.2784	1.52061	0.0334381	12.1962	0.0671573	23.3699	1.45323	0.282775	44.0308	0.238488	2.27601	25.1852	5.74443	0.0470569	0.40878	0.166847	0.136068	4.40882	0.0282074	0.395849	0.0572278	216.028	15.5559	33.5536	7.83953	0.390964	13.5363	1.82349	5.34929	0.562499	5.69992	1.29376	1.03649	2.25633	1030.08	8.49382	5.90867	0.968799	9.4426	16.3783	3.53921	7.74393
TCGA.A3.3370.01A.02R.1420.07	10.4362	23.4972	4.07621	30.4752	1.30354	25.7843	3.91993	13.4648	1.58341	0.0446276	10.1906	0.0634033	23.8	2.28051	0.30115	54.1103	0.256015	2.50517	26.507	5.99256	0.0830891	0.506561	0.183957	0.146011	3.98468	0.0284903	0.417615	0.0531187	216.207	15.759	38.6138	8.56559	0.429781	13.9999	1.91632	5.36411	0.562404	5.5857	1.29367	1.02118	2.86373	745.791	7.62456	6.07606	0.993711	9.37965	17.394	3.87641	10.0622
TCGA.CZ.4856.01A.02R.1426.07	10.0578	23.4316	5.93215	29.3958	1.14892	25.7445	2.60912	16.128	1.55991	0.0379062	9.60926	0.0715121	29.138	1.42617	0.190336	43.4881	0.303873	2.16629	25.713	6.04719	0.0789354	0.42151	0.229546	0.222951	9.18849	0.0285501	0.413988	0.101126	208.654	15.1783	47.39	8.79356	0.446184	11.6309	1.90575	5.78769	0.561601	5.7964	1.29358	1.00952	3.94455	742.822	7.12347	6.55083	1.05103	9.48499	18.0493	4.88851	9.84646
TCGA.B8.4620.01A.02R.1325.07	9.54027	25.0255	4.90485	30.406	1.1964	25.7856	3.16299	13.587	1.60757	0.0414753	11.4144	0.0538488	32.1389	1.78195	0.205321	52.6724	0.265435	2.27067	25.5628	6.17223	0.0574167	0.454434	0.182358	0.220701	7.75276	0.0289916	0.564384	0.060545	220.722	15.9388	54.7842	8.94771	0.508278	12.6326	2.07234	4.27655	0.557672	5.8115	1.29344	1.02699	3.43139	510.548	8.02277	7.33573	1.00146	9.2872	17.9104	6.34276	12.1174
TCGA.A3.3343.01A.01R.0864.07	10.2552	22.9329	3.42928	27.8833	1.21877	25.7691	3.43226	14.857	1.50435	0.0434176	10.0785	0.0750603	24.1068	2.02272	0.284049	49.3448	0.249902	2.47895	26.1265	5.72874	0.0785979	0.466378	0.198812	0.144306	4.88162	0.0281302	0.388237	0.0672962	200.849	14.995	36.1484	8.31534	0.406775	12.6776	1.92807	5.54428	0.56265	5.49078	1.29363	1.0253	2.54021	961.645	7.0407	5.32095	0.999999	9.45083	16.6532	3.61786	8.23791
TCGA.CJ.4920.01A.01R.1426.07	11.2393	23.1414	5.95376	29.9646	1.2797	25.7402	3.60819	16.0842	1.62103	0.0450209	9.63855	0.0695167	25.6717	2.31222	0.212979	51.8575	0.313373	2.34408	26.3088	6.15878	0.0960534	0.492345	0.22908	0.193327	6.95311	0.0286829	0.478444	0.0712062	214.007	15.3623	46.0834	8.96562	0.452089	12.0289	1.83957	4.85015	0.561504	5.61946	1.2933	1.00828	3.27973	811.567	7.53272	6.33153	1.02201	9.35659	17.4225	4.63259	10.1555
TCGA.BP.4352.01A.01R.1289.07	13.9898	23.5388	7.20073	33.4086	1.28859	25.8176	4.65581	19.0908	1.61719	0.0533575	9.80544	0.0729244	20.2952	3.78724	0.221144	68.9969	0.287317	2.52427	26.8008	5.90934	0.197662	0.554211	0.246833	0.15387	4.96669	0.0283283	0.479827	0.0488995	195.139	15.4836	40.8596	8.61226	0.405653	10.8487	1.79444	3.80446	0.562088	5.15239	1.29246	0.955045	2.25927	1633.87	8.38754	4.69041	1.01191	9.26185	19.2231	6.63218	8.21513
TCGA.CZ.5458.01A.01R.1503.07	10.6104	22.6908	4.81877	27.8227	1.23784	25.746	3.49027	15.3675	1.56712	0.0428107	9.48771	0.0736523	25.6813	2.03694	0.250875	50.5314	0.283046	2.39059	26.3319	5.98076	0.0932329	0.477343	0.215037	0.174961	5.89453	0.0283284	0.39153	0.0728571	217.101	15.3863	40.3035	8.95756	0.449965	12.1105	1.88153	5.65918	0.562486	5.70598	1.29363	1.01	3.36362	744.1	7.47357	6.16712	1.03133	9.4941	17.6265	4.53375	10.0402
TCGA.CJ.5681.01A.11R.1541.07	9.34978	23.57	3.22628	25.8449	1.25994	25.7862	3.79973	11.8071	1.53046	0.0347409	10.5846	0.0652826	22.3567	1.82003	0.450891	58.8723	0.207693	2.52721	26.7228	5.78022	0.0862753	0.477247	0.148302	0.0711056	1.83881	0.0281487	0.318976	0.0231702	209.572	15.4353	24.7017	7.58368	0.325241	18.5008	1.59319	6.23492	0.563103	5.50606	1.29357	1.03829	2.62435	927.86	9.22418	5.25107	0.944184	9.3536	16.7932	2.8879	7.05263
TCGA.3Z.A93Z.01A.11R.A37O.07	12.8983	21.3349	6.33852	29.4794	1.32275	25.7363	4.29666	17.7334	1.60236	0.0525108	8.18069	0.0848717	21.7643	3.01766	0.241537	53.6414	0.32999	2.51662	27.1562	6.05531	0.163415	0.545305	0.266316	0.13901	4.77056	0.028332	0.393748	0.0574165	205.022	14.6146	36.2467	8.64991	0.424913	12.1373	1.67149	5.65048	0.563448	5.22992	1.29316	0.993561	2.94594	1100.25	6.62101	5.03101	1.03447	9.39979	16.7554	3.67458	8.31597
TCGA.CJ.4871.01A.01R.1305.07	10.0649	23.6108	5.75482	26.8664	1.16026	25.746	3.0584	15.5218	1.57725	0.0393161	10.1923	0.0654435	30.8192	1.75935	0.198526	52.343	0.283049	2.23986	25.9029	6.09267	0.0799497	0.445645	0.210011	0.171393	7.45557	0.0285528	0.419152	0.0589228	224.085	15.4965	45.6734	8.65245	0.45476	11.5474	1.8819	4.83466	0.559028	5.79807	1.29336	1.01935	3.34561	746.378	8.09046	6.56989	1.01126	9.42187	17.5924	5.50036	10.4845
TCGA.A3.3311.01A.02R.1325.07	8.83717	25.2359	4.00457	29.1334	1.12651	25.7638	2.33686	13.8322	1.51687	0.0324772	11.6239	0.0612523	29.2209	1.2008	0.209126	43.8597	0.249386	2.13458	25.1927	5.90252	0.0501481	0.388587	0.177507	0.179924	7.94733	0.0284964	0.41292	0.0739628	224.85	15.7489	44.5916	8.38859	0.437176	11.32	1.97439	5.08472	0.560377	5.86441	1.29368	1.03753	3.10225	806.585	8.11061	6.83243	1.00573	9.48619	17.4179	4.88444	9.92709
TCGA.B2.A4SR.01A.11R.A266.07	10.4917	23.4393	4.70271	30.2539	1.31556	25.7855	4.1414	13.5905	1.62612	0.0446386	9.94841	0.0639912	24.962	2.25218	0.311294	55.889	0.265015	2.49024	26.4672	6.07435	0.0930638	0.516019	0.18837	0.129565	3.85257	0.0285624	0.408134	0.0443155	221.634	15.7838	37.9882	8.6985	0.433738	14.6558	1.80364	5.20536	0.561475	5.51999	1.29351	1.01265	2.88301	689.966	8.00228	6.12147	0.983791	9.34112	17.1701	4.06394	9.56958
TCGA.BP.4759.01A.01R.1289.07	10.7293	24.8225	8.0865	35.1085	1.09977	25.8146	2.5278	17.7374	1.58753	0.0424841	10.2051	0.062706	31.4899	1.51628	0.147968	46.1705	0.309786	2.11473	25.2951	6.07722	0.0854509	0.42296	0.247591	0.311644	13.7128	0.0287831	0.495817	0.10835	213.25	15.5807	61.888	9.02619	0.47366	10.8398	2.09794	4.68864	0.559375	5.8032	1.29311	1.00622	4.11667	684.317	7.33115	6.52436	1.07335	9.40598	19.5847	6.22578	11.4018
TCGA.BP.4994.01A.01R.1334.07	8.83271	24.0715	3.82374	28.0251	1.15686	25.8	3.07047	12.6206	1.54939	0.0388805	10.6642	0.0604177	31.8969	1.39734	0.285749	48.7092	0.236568	2.34427	25.5913	5.92616	0.0596832	0.439102	0.171402	0.151829	5.3301	0.0283603	0.372058	0.0609221	217.022	16.1301	42.2979	8.45241	0.447854	14.6094	1.87073	5.4025	0.55982	5.8947	1.29348	1.01559	3.31831	506.834	8.5813	6.93064	0.996642	9.41546	17.908	4.79921	9.24202
TCGA.CZ.5985.01A.11R.1672.07	9.03365	24.789	3.17177	28.2592	1.19366	25.7666	2.89145	13.4456	1.52344	0.0366681	11.7548	0.0640608	27.4829	1.52711	0.259406	46.8737	0.239411	2.3043	25.2849	5.80864	0.0500467	0.420634	0.172535	0.179545	6.46178	0.0281966	0.382146	0.0776567	228.215	16.1694	40.1976	8.36035	0.445466	10.7969	2.04566	5.14405	0.561731	5.94628	1.29387	1.03305	2.68145	865.254	8.48461	6.91692	0.996069	9.56715	17.4034	5.09583	10.0905
TCGA.B0.4852.01A.01R.1503.07	8.31321	26.2591	3.71951	30.3645	1.15331	25.7789	2.36516	12.1907	1.54831	0.0311728	12.5264	0.0536472	30.3458	1.1253	0.226841	44.6138	0.236834	2.1254	25.009	5.99774	0.041206	0.3885	0.155511	0.152971	5.78312	0.0285085	0.402048	0.0525385	232.972	16.1049	41.339	7.96743	0.434778	12.7474	1.9463	5.02934	0.559828	5.95764	1.29361	1.05228	3.0294	690.071	8.90679	6.98914	0.993336	9.44541	17.4587	4.56096	10.3646
TCGA.B0.5696.01A.11R.1541.07	10.0949	22.5185	4.87428	25.2082	1.14377	25.6877	2.53064	16.7025	1.49968	0.0359464	9.47367	0.0809865	27.1151	1.52629	0.187352	42.9677	0.301292	2.18194	25.9969	5.93615	0.0761528	0.411689	0.232902	0.146924	6.0857	0.0281959	0.365235	0.068522	200.102	14.1606	35.328	8.24483	0.398223	12.1424	1.69494	6.17748	0.562452	5.68573	1.29341	1.03412	3.23719	1056.38	7.06105	5.39677	1.04423	9.45864	16.0959	3.14	8.20033
TCGA.B0.4849.01A.01R.1277.07	10.4128	24.1855	4.47348	32.4084	1.21768	25.8078	3.2284	14.8579	1.5542	0.0412495	10.4172	0.0668794	23.961	1.83918	0.260069	50.0457	0.255747	2.36993	25.9601	5.8497	0.0852219	0.460548	0.196625	0.125198	4.63209	0.028398	0.396746	0.0475953	213.751	15.3594	37.6814	8.31009	0.42567	13.1661	1.82875	4.98191	0.56114	5.30576	1.29336	1.0121	2.56462	953.018	7.55205	5.28278	0.995682	9.35877	16.9536	3.9663	8.44318
TCGA.CJ.4885.01A.01R.1305.07	8.39635	24.7844	3.86383	28.4821	1.09511	25.7331	1.96556	13.6617	1.48793	0.030579	11.1495	0.0634717	30.8412	0.955088	0.190169	37.1605	0.263315	2.05004	25.0507	5.93284	0.0424832	0.363129	0.184125	0.13928	6.31971	0.028156	0.357736	0.072872	205.166	15.1059	38.4533	7.93082	0.419915	12.5355	1.81202	5.40538	0.560643	5.86561	1.29337	1.02991	2.73233	793.121	7.94381	5.93665	1.01523	9.41713	16.6532	3.85372	8.3689
TCGA.CJ.4881.01A.01R.1305.07	12.9334	21.7762	7.2567	28.6087	1.26949	25.7586	4.5525	18.5557	1.62526	0.0557139	8.57503	0.0801863	25.4306	3.20227	0.21904	60.1227	0.324007	2.50498	26.8025	6.06942	0.169887	0.549189	0.271025	0.229152	8.90039	0.0286278	0.483352	0.0774842	219.378	15.4423	49.9289	9.22859	0.47027	10.496	1.93369	4.6729	0.561177	5.48573	1.29326	0.994514	3.67113	866.854	7.1737	6.21391	1.03256	9.44574	18.3356	6.20393	10.9324
TCGA.B0.4841.01A.01R.1277.07	10.7529	26.5627	13.5044	42.5821	1.01979	25.8999	2.24135	18.9234	1.64675	0.046285	10.6615	0.0528639	39.471	1.26664	0.11181	45.8524	0.325949	1.98696	24.5176	6.21744	0.0849823	0.407457	0.269496	0.697937	38.1042	0.0295035	0.675749	0.17719	222.96	16.7439	103.35	9.8951	0.586863	9.15451	2.52421	3.63908	0.555771	5.87521	1.2931	0.986056	5.77596	471.309	7.35267	8.56812	1.09525	9.36529	22.6487	16.0838	15.5148
TCGA.BP.4170.01A.02R.1289.07	10.044	23.8072	5.42612	28.6047	1.16307	25.7757	3.05897	15.0967	1.56686	0.038985	10.1636	0.0655532	28.7806	1.67872	0.223673	51.6782	0.26788	2.27361	25.9425	5.99954	0.0848508	0.446708	0.202188	0.184507	6.8437	0.0286137	0.426567	0.0637801	219.03	15.5971	44.6569	8.71276	0.430545	13.1011	1.92333	5.22174	0.561127	5.75612	1.29353	1.02578	3.88136	736.271	8.0099	6.40264	1.02224	9.42447	18.1134	4.58223	10.5781
TCGA.B8.A54I.01A.21R.A33J.07	12.2396	23.1709	10.8281	33.3607	1.09149	25.8008	2.92806	21.2579	1.6068	0.0535225	8.88889	0.0740293	33.6381	1.95941	0.131192	48.3425	0.361682	2.18202	25.5023	6.0994	0.127851	0.456746	0.325465	0.62728	30.5165	0.0290033	0.625394	0.208416	209.873	15.901	84.6696	9.8639	0.520949	8.71509	2.30896	3.94815	0.559558	5.90224	1.29307	0.98442	4.96655	684.42	7.25964	7.57482	1.09822	9.4366	20.7507	9.47876	12.6711
TCGA.BP.4981.01A.01R.1334.07	11.5063	23.3323	6.95348	35.6557	1.1181	25.8146	2.72891	19.1483	1.55255	0.0509954	9.1009	0.0754363	29.067	1.71089	0.160194	42.0926	0.32671	2.23954	25.4608	5.90953	0.0995682	0.443262	0.288787	0.330681	16.4058	0.0286262	0.500005	0.157373	199.086	15.3716	62.8708	8.92008	0.479888	9.88509	2.10257	4.51952	0.560913	5.49904	1.29305	0.99526	3.65211	858.82	6.48987	6.13899	1.07296	9.41621	18.5905	5.45679	9.75758
TCGA.B0.5402.01A.01R.1503.07	10.0812	23.3893	4.18924	27.8182	1.22296	25.7485	3.35629	15.0026	1.56318	0.0432832	10.3319	0.0693231	28.0704	1.95157	0.234625	49.2753	0.276501	2.3649	25.7923	5.96046	0.0693966	0.461524	0.206522	0.191785	6.51503	0.0285199	0.438047	0.0708055	221.21	15.3812	43.5269	8.71713	0.450205	12.6822	1.95667	5.33313	0.560908	5.83691	1.29379	1.03947	3.21537	698.482	7.54219	6.69718	1.00598	9.44095	16.6958	3.86661	10.3512
TCGA.CJ.6032.01A.11R.1672.07	9.54706	24.1469	4.00609	26.5649	1.18941	25.7556	3.07236	14.2439	1.53892	0.0353725	10.9854	0.0676521	26.4583	1.65312	0.262363	52.0292	0.245321	2.30068	25.7997	5.86179	0.0705899	0.433875	0.180632	0.169507	6.42065	0.0285002	0.416871	0.0608143	222.069	15.9253	39.5399	8.48994	0.425207	11.8878	1.8846	5.2762	0.561766	5.78195	1.29379	1.03142	3.48298	953.46	8.89102	6.95941	0.999409	9.51492	17.7684	5.24033	9.18038
TCGA.6D.AA2E.01A.11R.A37O.07	11.5618	19.9751	4.90912	21.9711	1.16802	25.7451	4.35061	17.7873	1.50953	0.0509473	7.74023	0.10201	26.8561	2.50232	0.304025	57.2584	0.273952	2.62355	26.9821	5.71408	0.181181	0.516975	0.256027	0.170161	6.4007	0.028385	0.405216	0.0729124	186.877	14.5253	41.2776	8.55682	0.367813	14.6531	1.83653	5.97082	0.562084	5.51278	1.29357	1.00977	3.90504	842.076	7.04952	5.59227	1.00516	9.42354	17.328	3.75819	7.48646
TCGA.A3.A6NL.01A.11R.A33J.07	11.9304	21.8966	5.65704	29.1367	1.32175	25.7558	4.37492	15.6679	1.60587	0.0491831	8.67259	0.0746678	22.6199	2.79341	0.277971	56.5258	0.295621	2.54016	27.1738	6.07348	0.140368	0.544583	0.226284	0.126316	3.90538	0.0284361	0.408315	0.0473505	206.545	14.9196	36.5172	8.63626	0.419459	13.78	1.69695	5.46569	0.56234	5.28085	1.29326	0.998768	2.81942	904.546	6.93983	5.27444	1.0045	9.33546	16.7905	3.56798	8.37361
TCGA.B8.5553.01A.01R.1541.07	10.8004	22.3321	5.0886	25.4266	1.22514	25.725	3.50778	15.7716	1.55142	0.0397013	9.32523	0.0771268	24.5401	2.11956	0.252994	54.2008	0.277822	2.37963	26.685	5.96155	0.110243	0.475586	0.213586	0.168882	5.68402	0.028442	0.405743	0.0652414	215.937	15.2996	38.8392	8.82052	0.409381	12.7638	1.83237	5.75055	0.563163	5.72126	1.29374	1.01986	3.67058	903.886	7.70785	6.18271	1.01801	9.48203	17.6548	4.08583	9.84103
TCGA.B2.4101.01A.02R.1277.07	10.7277	23.2619	4.82939	29.7277	1.27087	25.78	3.92471	14.5587	1.59831	0.0460907	9.89995	0.0657067	25.7534	2.31304	0.267349	55.2562	0.270819	2.46433	26.3985	6.0316	0.0932368	0.50573	0.200926	0.164917	5.1361	0.0285716	0.434379	0.0586037	217.885	15.664	42.9141	8.74939	0.443462	13.1998	1.92796	5.07316	0.561294	5.58832	1.29357	1.01023	3.0128	727.07	7.54198	6.24137	0.996827	9.37563	17.4978	4.47359	10.2843
TCGA.BP.5189.01A.02R.1426.07	10.0489	24.1232	4.97802	28.5079	1.19614	25.7711	3.27119	14.6789	1.57899	0.0400541	10.6796	0.0625825	28.4693	1.88209	0.226306	54.088	0.264196	2.30918	25.922	6.0277	0.0766002	0.457985	0.193566	0.199545	6.87843	0.0287311	0.473233	0.0649541	221.021	15.7887	46.6637	8.80833	0.445421	12.962	1.98605	4.86643	0.560437	5.7791	1.29367	1.02758	3.51246	735.622	8.01771	6.8183	1.00114	9.38503	17.7952	4.7815	11.0859
TCGA.B0.4714.01A.01R.1277.07	10.9672	23.5046	4.9882	33.8929	1.19783	25.824	3.39245	16.0505	1.56332	0.0507157	9.71535	0.0686603	26.6737	2.02244	0.228001	48.2363	0.278638	2.41881	25.8627	5.88191	0.0911434	0.480395	0.227816	0.220914	8.22813	0.0286071	0.4815	0.0880358	208.811	15.5846	52.0191	8.75061	0.457586	12.1707	2.07286	4.63382	0.560769	5.46861	1.29331	1.01116	3.05173	740.293	6.89945	5.98193	1.02194	9.36237	17.8496	4.48014	9.79536
TCGA.BP.4760.01A.02R.1420.07	10.0059	23.678	5.01846	29.8723	1.27093	25.7847	3.69108	13.2317	1.62112	0.0404444	9.96608	0.0621973	26.3864	1.86482	0.300701	53.9415	0.262017	2.39749	26.3602	6.109	0.0885996	0.489428	0.182878	0.144438	4.55369	0.0286144	0.408194	0.0536984	214.188	15.919	40.9058	8.78925	0.451974	14.4284	1.79909	5.51594	0.561358	5.6407	1.29352	0.992131	3.47582	545.222	8.31013	6.61349	1.0087	9.3737	18.3815	5.54757	9.39315
TCGA.CJ.4887.01A.01R.1305.07	10.9767	23.3577	5.58239	31.4587	1.1554	25.7903	3.01795	16.8688	1.53964	0.0454304	9.6632	0.0701594	27.0654	1.90762	0.194104	48.3388	0.286559	2.31282	25.9847	5.915	0.0938494	0.456205	0.234772	0.237981	9.89287	0.0285575	0.469209	0.0931767	210.052	15.3222	51.7732	8.83042	0.456183	10.5745	2.03784	4.90771	0.561033	5.56942	1.29329	1.01593	3.47683	844.973	7.02859	6.07444	1.05046	9.45477	18.2253	5.02338	9.86169
TCGA.B8.4146.01B.11R.1672.07	4.20782	37.0077	1.19449	29.2374	0.959493	25.864	1.01866	4.21029	1.4303	0.0135501	26.3251	0.0245951	47.8726	0.244995	0.287584	38.5166	0.114547	1.69582	22.322	5.90144	0.00652637	0.239294	0.0505863	0.0795259	3.03646	0.0283876	0.28898	0.0206389	282.771	19.125	35.665	6.92788	0.472523	13.1522	2.57987	4.50325	0.552124	7.55206	1.29491	1.13029	1.80116	278.008	13.7441	11.2641	0.891156	9.54293	17.7902	10.4074	13.7387
TCGA.B0.5709.01A.11R.1541.07	12.2128	21.9455	7.53618	29.0637	1.29881	25.7667	4.57793	16.3288	1.65387	0.0503085	8.45076	0.0728547	25.092	2.81693	0.258786	60.7854	0.309585	2.49757	27.1342	6.19295	0.171645	0.555568	0.238502	0.195786	5.57937	0.0287485	0.42227	0.0648938	225.346	15.9467	44.2991	9.30543	0.441958	13.2566	1.90438	5.67951	0.563383	5.69998	1.29369	1.00028	4.48774	716.541	7.55656	6.65106	1.03666	9.43948	19.2512	4.97635	12.8387
TCGA.CJ.4897.01A.03R.1426.07	10.3757	23.1197	5.34083	27.5611	1.19755	25.7462	3.22438	15.8076	1.57452	0.0405784	9.7352	0.0725118	27.7915	1.82462	0.226126	50.2083	0.287022	2.30092	26.0097	6.00538	0.0893924	0.456328	0.218379	0.196399	7.09031	0.0284361	0.406888	0.074306	223.42	15.6473	43.8896	8.74402	0.438519	12.3111	1.86218	5.47634	0.561753	5.86465	1.29357	1.01793	3.74218	743.715	8.08489	6.73524	1.02612	9.50157	17.9175	4.51604	9.91055
TCGA.A3.3335.01A.01R.0864.07	10.4543	23.5687	3.8338	27.843	1.18684	25.7811	3.53508	16.2193	1.52997	0.0464269	10.705	0.0734627	27.3956	2.17741	0.238731	52.8203	0.257265	2.43717	25.5799	5.73803	0.076395	0.463514	0.211933	0.213929	8.7215	0.0282804	0.441481	0.0870873	212.948	15.5894	46.2511	8.42861	0.436475	10.2494	2.06747	4.52785	0.560744	5.6674	1.29351	1.01361	2.58903	1036.46	7.93458	6.17603	0.997121	9.49595	17.3617	5.54428	8.89297
TCGA.B0.5400.01A.01R.1503.07	13.2968	21.3563	9.55649	26.4519	1.195	25.7225	4.01742	20.8651	1.61504	0.0552799	8.26377	0.0831733	29.0536	3.11198	0.15995	59.1388	0.364087	2.36856	26.7125	6.17214	0.177181	0.523205	0.315101	0.296618	10.9899	0.0287878	0.552657	0.0891751	197.357	14.6924	54.0261	9.24396	0.429496	10.9038	1.91072	4.76195	0.561032	5.63143	1.29305	1.00493	4.41924	1041.66	6.96556	6.06609	1.05467	9.37197	18.4163	5.29999	10.7454
TCGA.MM.A564.01A.11R.A266.07	11.6325	23.1649	7.02688	32.0374	1.21053	25.7959	3.62561	16.7424	1.60998	0.0496857	9.31611	0.0665626	27.4379	2.32642	0.201644	54.4381	0.302254	2.37213	26.3618	6.10615	0.118035	0.501695	0.238996	0.18904	7.90737	0.0288216	0.491492	0.063597	209.363	15.146	53.2151	8.81201	0.472587	11.7518	1.96993	4.54081	0.558436	5.33919	1.29314	0.997258	3.14289	698.361	6.63997	5.86376	1.0151	9.30494	17.6866	5.65304	10.0162
TCGA.CJ.4886.01A.01R.1305.07	10.3403	23.2237	5.12539	27.3576	1.23438	25.7623	3.70701	14.4453	1.59423	0.0418408	9.92683	0.0655697	27.4211	2.08838	0.259875	56.4683	0.267768	2.39581	26.3927	6.06599	0.0929166	0.487293	0.196038	0.158905	5.12096	0.0286028	0.417833	0.0520005	223.419	15.6557	41.1613	8.78609	0.440195	13.5444	1.87915	5.43144	0.560913	5.69802	1.29368	1.02238	3.56096	683.155	7.8297	6.53017	1.00123	9.42167	17.701	4.58174	10.6524
TCGA.B0.4688.01A.01R.1277.07	7.98384	33.503	6.9984	45.1137	1.2272	25.9107	2.14907	8.79356	1.72947	0.0206788	17.5073	0.0302722	24.0239	0.976378	0.228476	66.3796	0.18863	1.88488	25.2967	6.51874	0.0427973	0.381758	0.0942641	0.0526127	1.07165	0.0290309	0.401527	0.00658556	238.035	16.5663	26.7244	8.30741	0.418804	20.6855	1.58251	4.61187	0.556616	5.30649	1.2929	0.987565	2.51817	589.51	10.3487	4.74361	0.947691	8.98592	20.6848	7.49866	12.7399
TCGA.CW.6088.01A.11R.1672.07	9.0756	24.5013	3.6049	28.8381	1.27897	25.7573	3.192	11.8499	1.57667	0.0347626	11.1228	0.0590474	25.1902	1.58953	0.312019	49.5442	0.242319	2.33667	26.0637	6.04121	0.0580516	0.45071	0.157897	0.120235	3.63785	0.0284903	0.387302	0.0446756	226.25	15.8934	34.6003	8.47646	0.426163	14.7959	1.80266	5.67046	0.562158	5.70626	1.29383	1.03644	2.97974	659.725	8.35211	6.54758	0.980796	9.40558	16.9058	3.78475	9.71145
TCGA.BP.4795.01A.02R.1420.07	12.5487	22.1397	9.34523	31.2859	1.33665	25.7953	5.21751	15.8512	1.72657	0.0556464	8.27896	0.0663494	26.6276	3.07499	0.265589	65.1163	0.320483	2.53809	27.2442	6.36888	0.196491	0.598628	0.239039	0.201902	5.90841	0.0291047	0.500801	0.0578026	220.199	15.9884	51.4116	9.67409	0.479093	14.8391	1.85789	5.29183	0.560689	5.51389	1.29344	0.985619	4.81097	469.302	7.35918	7.00759	1.0226	9.31326	19.4968	6.09319	12.0554
TCGA.BP.4769.01A.01R.1289.07	12.5175	21.1624	6.90783	27.5584	1.36245	25.7807	6.14307	15.4557	1.68449	0.0591687	8.08979	0.0728006	25.4884	3.61627	0.332532	69.4377	0.296112	2.72589	27.5676	6.20384	0.206506	0.630445	0.229677	0.145191	4.40588	0.0287576	0.450987	0.0446219	212.244	15.5658	42.1605	9.16429	0.442575	15.4055	1.76929	5.23757	0.561044	5.38994	1.29335	0.994483	3.92942	578.452	7.64268	6.21343	0.995323	9.30899	18.1017	4.89602	9.87289
TCGA.BP.4777.01A.01R.1289.07	9.06234	25.6894	4.44827	31.6225	1.10198	25.8124	2.38335	13.7997	1.51757	0.0340783	11.7038	0.0563664	29.4134	1.25236	0.20469	46.9355	0.23769	2.15817	25.3204	5.89237	0.0562145	0.397932	0.173986	0.193954	7.87329	0.0285782	0.412283	0.0706124	223.131	15.9216	48.0456	8.50067	0.457543	11.1006	2.11973	5.0807	0.559621	5.80851	1.29366	1.02704	3.30411	725.238	7.95389	6.62343	1.02742	9.48555	18.5846	5.90507	10.7946
TCGA.B0.5115.01A.01R.1420.07	10.3884	23.1985	3.72551	29.0528	1.27573	25.7746	3.75192	13.8219	1.54487	0.0433692	10.1338	0.0675537	23.1407	2.2224	0.303128	53.0288	0.249608	2.50888	26.5123	5.87998	0.083155	0.49285	0.185731	0.120859	3.73711	0.0283368	0.389639	0.0472442	211.962	15.2178	35.3219	8.43204	0.417269	13.9868	1.86357	5.39676	0.561946	5.42712	1.29361	1.02422	2.51121	833.647	7.23619	5.39676	0.986833	9.36769	16.5026	3.43812	9.0189
TCGA.B0.4846.01A.01R.1277.07	8.89732	23.9262	3.4833	25.9794	1.18555	25.7336	2.76758	12.6558	1.5118	0.0338145	10.9205	0.0623784	27.4635	1.44798	0.259204	47.1321	0.242207	2.27586	25.9776	5.94926	0.0543971	0.4219	0.166817	0.143267	5.1518	0.0284851	0.404032	0.0570116	217.54	15.4732	38.8266	8.26432	0.428785	12.9086	1.89913	5.53511	0.561326	5.82824	1.29378	1.04824	3.12162	713.594	8.01904	6.64574	1.00076	9.43895	16.7924	3.93648	9.69411
TCGA.CZ.5459.01A.01R.1503.07	10.3006	23.738	5.26925	31.7651	1.16812	25.7728	2.68513	15.9075	1.54276	0.0391582	9.82377	0.070775	26.047	1.5237	0.206647	43.7307	0.287072	2.22694	25.7978	5.93599	0.0809347	0.429631	0.221509	0.178464	7.43489	0.028395	0.395128	0.0812666	205.476	14.9941	43.5044	8.58993	0.42765	11.4683	1.86975	5.47196	0.562165	5.58371	1.29324	1.01219	3.27517	864.399	7.26334	5.60365	1.05735	9.44973	17.6452	4.30251	8.86608
TCGA.CJ.4873.01A.01R.1305.07	12.6887	22.3108	6.86631	34.1574	1.18933	25.8043	3.52369	20.0364	1.57858	0.0594256	8.54225	0.084728	26.4375	2.37823	0.185979	46.8615	0.336922	2.40596	25.9187	5.88669	0.135843	0.496052	0.309024	0.345432	14.9342	0.0286262	0.506737	0.151308	210.024	15.6262	62.029	9.16152	0.490272	9.87503	2.1175	4.49433	0.561333	5.43281	1.29319	0.983278	3.56057	837.122	6.30783	6.21209	1.05623	9.44763	18.8388	6.02874	10.6786
TCGA.BP.4782.01A.02R.1420.07	9.94881	22.6189	5.71439	26.8661	1.14368	25.7282	2.72865	15.9159	1.5495	0.0383793	9.14188	0.0749978	30.1598	1.4475	0.203612	44.154	0.301975	2.20706	25.9352	6.04316	0.0834215	0.428438	0.230476	0.198167	8.93457	0.0284932	0.406027	0.091577	209.783	15.1768	45.9478	8.91971	0.441708	11.9448	1.81863	5.60965	0.561547	5.80809	1.29343	1.01592	4.05163	707.489	7.55677	6.64546	1.0462	9.47322	17.5891	4.52658	9.24344
TCGA.CZ.5455.01A.01R.1503.07	8.20088	25.8348	3.12471	26.3317	1.15279	25.7499	2.4084	11.4067	1.49207	0.0280918	12.778	0.0532833	27.101	1.23226	0.254317	49.6159	0.211577	2.17456	25.6816	5.91395	0.0425928	0.389475	0.137265	0.126679	3.99321	0.0284242	0.386282	0.0424601	226.423	15.8388	35.46	8.15692	0.416081	13.5067	1.95906	5.5843	0.560833	5.99384	1.29398	1.0609	2.96392	718.124	8.80168	6.65189	0.988458	9.45588	17.3545	4.07957	10.4465
TCGA.CZ.4864.01A.01R.1503.07	9.28234	24.4339	3.60332	29.3919	1.22002	25.7625	2.85528	12.8993	1.52949	0.035014	11.044	0.0620025	24.7875	1.53043	0.268653	46.9788	0.243589	2.29801	25.9451	5.91958	0.0589171	0.431669	0.169172	0.132039	4.57752	0.0283779	0.383331	0.0547009	220.038	15.5659	36.8155	8.13526	0.419324	12.6555	1.90587	5.42086	0.562042	5.61869	1.29374	1.03009	2.65951	850.897	7.68719	6.02336	0.989371	9.4395	16.9253	4.05947	9.61723
TCGA.B8.4154.01A.01R.1188.07	8.50747	24.8856	3.27745	28.0041	1.12233	25.7685	2.42121	13.1973	1.49585	0.034147	11.6438	0.0621262	30.6072	1.1863	0.232376	42.7301	0.237978	2.20265	25.0679	5.81696	0.0444581	0.390813	0.171739	0.115717	4.67033	0.0279395	0.31487	0.0556229	200.795	14.7259	33.3548	7.52772	0.405873	11.8199	1.88831	5.8455	0.559827	5.75216	1.29359	1.02671	2.19095	934.687	7.59625	5.37504	0.996803	9.48154	16.221	4.22414	7.68159
TCGA.A3.3382.01A.02R.1325.07	10.5027	23.3989	3.42366	26.2301	1.32323	25.7697	4.69591	14.1998	1.58158	0.0447399	10.8231	0.0716456	23.4932	2.72151	0.358813	62.3832	0.239385	2.61144	26.232	5.80422	0.0883938	0.516965	0.180661	0.138764	4.15393	0.0282932	0.417967	0.0434308	237.287	16.1017	34.4566	8.59742	0.444653	12.996	1.85303	4.80792	0.562148	5.43454	1.29369	1.01984	2.69431	900.882	8.30721	6.02496	0.960395	9.47224	17.0004	4.82743	10.2088
TCGA.CJ.5683.01A.11R.1541.07	10.7673	22.9134	5.68665	30.7785	1.20925	25.7579	3.03209	15.7849	1.56341	0.0418539	9.19002	0.0715539	25.3999	1.79084	0.217005	46.1888	0.29891	2.29793	26.3307	6.03892	0.0957174	0.460831	0.227255	0.153817	5.6455	0.0283783	0.384724	0.0669593	207.807	14.9971	40.095	8.54496	0.430823	12.4827	1.79023	5.7113	0.562616	5.59371	1.29331	1.01048	3.27508	815.404	7.3073	5.60455	1.05123	9.41537	17.4162	3.84359	9.18688
TCGA.BP.4964.01A.01R.1334.07	9.54113	24.5714	4.27617	31.9339	1.1895	25.7931	2.91164	14.0532	1.56664	0.041301	10.8501	0.0612801	29.2796	1.55	0.225595	45.4104	0.266239	2.28281	25.4038	5.97843	0.058537	0.438062	0.193433	0.191028	7.195	0.0285111	0.427112	0.0795798	214.276	15.6398	46.8215	8.49188	0.458682	11.9357	2.01857	5.01249	0.560327	5.76328	1.29352	1.02119	2.91364	689.919	7.57069	6.50815	1.01486	9.4139	17.4136	4.78614	9.93697
TCGA.B0.4823.01A.02R.1420.07	10.062	23.9657	6.00269	29.9783	1.17519	25.7773	2.99423	14.8981	1.59018	0.0386584	10.0395	0.0634397	28.8927	1.61323	0.21712	50.3456	0.278219	2.23981	25.9636	6.09412	0.085145	0.44756	0.203846	0.172657	6.22208	0.0285824	0.398012	0.0613061	221.443	15.5913	43.6716	8.89276	0.447731	12.9172	1.90335	5.43654	0.560975	5.75036	1.2935	1.0135	3.79708	663.6	7.82267	6.27909	1.03476	9.42868	18.3498	4.95973	11.0644
TCGA.BP.4341.01A.01R.1289.07	12.4585	22.5271	5.94403	33.8874	1.26062	25.8058	4.03166	18.0458	1.6009	0.0583733	8.87885	0.0788523	24.4682	2.65773	0.227037	50.7057	0.314002	2.50156	26.2137	5.92243	0.130832	0.524192	0.268649	0.198527	7.06004	0.0285101	0.46312	0.0814241	201.967	15.1583	46.5766	8.77201	0.445726	12.1939	1.90146	4.79033	0.561755	5.27669	1.29319	0.993189	2.87264	974.011	6.62133	5.45527	1.01928	9.3453	17.2737	4.12441	8.80411
TCGA.B0.5707.01A.11R.1541.07	10.8372	19.1242	3.35962	20.2276	1.12863	25.7035	3.33071	18.4627	1.40487	0.0425648	7.33265	0.148244	22.7749	1.7717	0.348739	43.809	0.265026	2.56265	26.6981	5.37247	0.153327	0.449525	0.266927	0.129493	5.59009	0.0277684	0.330538	0.0987908	157.843	13.9889	29.875	7.85633	0.340909	15.2568	1.55915	6.79541	0.565194	5.50915	1.29359	0.986607	3.15948	1201.36	7.99916	4.89625	1.02585	9.4556	16.295	2.94568	4.02384
TCGA.BP.4774.01A.01R.1289.07	11.5497	22.9288	6.25007	31.8448	1.24288	25.7771	3.54157	16.6796	1.5999	0.0470066	9.16676	0.0727639	24.9427	2.19982	0.222095	50.6641	0.305662	2.37342	26.3514	6.0403	0.115858	0.492935	0.23993	0.171954	6.53413	0.0285873	0.436915	0.0665957	208.753	15.1418	43.4845	8.62992	0.428798	12.3299	1.80319	5.17591	0.56188	5.37998	1.29321	1.00952	3.31443	956.967	7.02745	5.70907	1.02573	9.3805	17.3831	4.07681	9.02078
TCGA.BP.5170.01A.01R.1426.07	11.2852	23.073	6.15412	30.0394	1.19281	25.7911	3.63483	17.0564	1.59273	0.0483396	9.48156	0.0722276	28.0591	2.19986	0.21744	54.0532	0.291487	2.38359	26.0458	5.97305	0.113088	0.487628	0.238613	0.212284	7.94696	0.0285585	0.443682	0.0776664	212.189	15.4554	48.5513	8.88061	0.444284	12.4299	1.97922	4.90222	0.560494	5.64436	1.29341	1.00095	3.4349	757.873	7.4907	6.07436	1.02132	9.40076	18.1975	5.18605	10.2058
TCGA.B0.5117.01A.01R.1420.07	9.02947	26.5608	6.62547	35.8408	1.01735	25.881	2.1617	14.9545	1.55696	0.036479	11.5617	0.0524347	36.9121	1.0204	0.1658	45.876	0.24895	2.05341	24.6528	5.96122	0.0610193	0.383724	0.193453	0.248941	12.1535	0.0287299	0.443667	0.0954765	204.65	16.2346	66.2139	8.55567	0.457201	12.2544	2.14007	4.33083	0.556113	6.02421	1.29304	0.978347	3.32685	500.629	8.61863	7.09637	1.02458	9.32529	20.3781	8.89328	9.29646
TCGA.B0.4827.01A.02R.1420.07	12.2892	23.0338	9.02409	31.4189	1.22945	25.7943	4.05709	18.0728	1.66741	0.0507708	9.04654	0.0711294	27.9293	2.53928	0.204362	59.3025	0.321537	2.3681	26.3195	6.16287	0.15804	0.52016	0.259451	0.257397	8.58238	0.028766	0.465736	0.0783999	222.094	15.8895	51.2021	9.48227	0.444955	12.3593	1.93151	5.01408	0.562136	5.72712	1.29327	0.999871	4.78979	769.22	7.90796	6.59766	1.05401	9.42929	19.7522	5.66355	12.3597
TCGA.B0.4848.01A.01R.1277.07	10.139	22.7021	4.28904	24.53	1.19441	25.6998	3.01479	15.7068	1.51763	0.0371248	9.91415	0.077657	25.768	1.82634	0.226326	48.7622	0.277801	2.29495	26.1835	5.90813	0.078698	0.438495	0.210464	0.174835	7.23804	0.0284926	0.439418	0.0666289	222.997	15.0927	40.22	8.75554	0.443139	11.5088	1.84932	5.43365	0.561319	5.66696	1.29376	1.03787	3.44868	857.619	7.40653	6.36585	1.0091	9.5037	16.7998	4.49531	9.89371
TCGA.CJ.4907.01A.01R.1426.07	11.5786	22.2143	6.52732	28.6176	1.2783	25.7619	4.32535	16.2629	1.6445	0.050646	8.84172	0.073421	27.2965	2.55836	0.249296	56.7293	0.309541	2.46719	26.5742	6.14443	0.130023	0.5317	0.238565	0.199722	6.61631	0.0287502	0.472099	0.0659048	219.63	15.6796	46.6262	9.11487	0.449556	13.7921	1.83828	5.1175	0.561133	5.61153	1.29348	1.00639	3.90773	672.437	7.65574	6.71811	1.00707	9.37396	17.9238	4.65779	10.3524
TCGA.CJ.6030.01A.11R.1672.07	8.95565	24.6234	3.91927	28.5289	1.13874	25.7754	2.62414	13.5097	1.52294	0.0354028	11.1624	0.0613358	29.8607	1.33107	0.231812	46.1041	0.244993	2.22699	25.4402	5.90433	0.0548642	0.410767	0.177137	0.164164	6.50797	0.0284682	0.40444	0.063764	222.049	15.6646	42.3395	8.43936	0.449924	12.2624	2.00396	5.16979	0.560225	5.78642	1.29373	1.03611	3.17206	699.264	7.84686	6.48804	1.00449	9.45181	17.3751	4.8273	10.6827
TCGA.B2.5635.01B.04R.A277.07	6.4325	31.0009	1.91956	34.3505	1.15861	25.9177	2.48664	7.09134	1.54946	0.0271197	17.9983	0.0341913	33.7363	0.883071	0.396601	53.3209	0.149822	2.23107	24.15	5.85436	0.020284	0.376671	0.0843745	0.159675	4.75821	0.0288534	0.461897	0.0424913	258.356	19.2569	51.4618	7.96046	0.526051	13.2169	2.56234	3.87821	0.554688	6.32202	1.29456	1.04277	2.18021	344.348	10.9007	10.6776	0.895569	9.43122	19.1731	12.4433	12.4084
TCGA.B8.A54K.01A.11R.A33J.07	11.0785	22.1605	3.9864	31.2649	1.40013	25.7707	4.50766	13.8127	1.6067	0.0505047	8.96666	0.0742365	21.3743	2.52341	0.36551	49.9687	0.280559	2.63669	26.8259	5.98841	0.10172	0.546572	0.205221	0.123702	3.5949	0.0282563	0.398542	0.0619136	198.931	15.2703	36.2234	8.38299	0.437009	14.4812	1.71389	5.58235	0.56324	5.28754	1.2933	0.98263	2.38056	659.238	7.02648	5.49167	0.995524	9.33904	16.7569	3.78617	7.21448
TCGA.B0.4824.01A.01R.1277.07	10.2328	23.4028	3.91372	30.5254	1.23015	25.7776	3.23266	14.4977	1.53274	0.0426063	10.0631	0.0693868	24.3082	1.87158	0.262991	47.1894	0.261663	2.40734	26.1024	5.85917	0.075924	0.463149	0.198951	0.147754	5.09602	0.0283399	0.397557	0.0642981	210.356	15.306	39.0064	8.24322	0.429337	12.6296	1.91057	5.46213	0.562047	5.47539	1.29358	1.0235	2.69812	851.35	7.10678	5.68866	1.00696	9.42969	16.916	3.77608	8.78823
TCGA.AK.3433.01A.02R.1277.07	7.24547	28.1003	3.69993	33.8216	1.03257	25.8686	1.84195	10.8616	1.52045	0.0272521	13.4732	0.0467564	36.1342	0.666866	0.235881	40.8608	0.202545	2.00504	24.2113	5.87101	0.0339548	0.343228	0.135029	0.132319	5.94025	0.0283706	0.34408	0.0591283	212.726	16.7617	46.6769	7.8916	0.418048	13.9357	1.99151	4.67371	0.557381	6.13972	1.2933	0.990948	2.49637	496.195	10.1024	7.03968	0.976224	9.354	19.2537	7.70431	8.07178
TCGA.A3.3346.01A.01R.1766.07	11.176	25.3212	5.39162	29.6373	1.28537	25.7313	3.40348	16.2893	1.611	0.0378996	12.0144	0.0618689	23.1307	2.59132	0.185554	60.3106	0.283233	2.24829	25.958	6.09467	0.0775591	0.464003	0.198179	0.149076	4.99748	0.0284305	0.492905	0.0370043	221.94	14.9739	36.7691	8.69435	0.416132	10.2486	1.75276	4.33404	0.561009	5.41601	1.29275	1.02336	2.54441	1378.65	8.13927	5.14512	1.00897	9.37726	17.4982	5.48858	10.0802
TCGA.CW.5585.01A.01R.1541.07	10.9905	23.0442	4.57774	29.2332	1.2946	25.7355	3.53545	15.6433	1.57411	0.0421707	9.81169	0.075228	22.5136	2.22492	0.251241	49.9403	0.289444	2.39189	26.3416	5.96589	0.0913357	0.480682	0.215571	0.129666	4.07319	0.0281935	0.38347	0.0518608	213.407	15.003	33.3676	8.3371	0.401478	12.6335	1.67272	5.66724	0.563303	5.47102	1.29334	1.01809	2.57163	1130.44	7.52159	5.44143	1.00411	9.43856	16.4206	3.28201	7.90044
TCGA.B8.5550.01A.01R.1541.07	12.3366	21.3934	8.0925	23.9272	1.30409	25.6942	4.51564	17.2211	1.64602	0.0426804	8.38906	0.0813707	24.0083	2.94359	0.247713	65.3584	0.320629	2.42135	27.4579	6.23166	0.19656	0.539096	0.241805	0.188836	5.98715	0.0286603	0.41742	0.0605126	227.838	15.7906	42.9712	9.1021	0.406677	13.1336	1.78056	5.40704	0.563374	5.91983	1.29361	0.993872	4.39357	801.744	8.95308	6.88119	1.02693	9.45271	19.0531	5.09694	11.0855
TCGA.B0.4843.01A.01R.1277.07	11.9449	23.8785	10.0617	35.0236	1.19048	25.8223	3.5815	17.7424	1.67701	0.0524647	9.38915	0.0622214	30.9752	2.24836	0.170447	55.3988	0.329755	2.28413	25.9676	6.26605	0.12666	0.502491	0.259928	0.26725	11.4789	0.0290938	0.550676	0.0809467	211.32	15.671	63.8128	9.36161	0.488446	11.4115	2.01949	4.09954	0.558002	5.50829	1.29301	0.979435	3.70122	692.028	7.31295	6.68334	1.02729	9.26439	18.9646	7.56545	11.1227
TCGA.A3.3373.01A.02R.1420.07	9.30195	24.2416	4.78287	27.3304	1.17232	25.7542	2.90536	14.091	1.57638	0.0357903	10.7302	0.0638183	30.4039	1.46344	0.232393	49.2759	0.264558	2.22227	25.586	6.03756	0.0656027	0.427845	0.187888	0.188271	6.73389	0.0286217	0.406784	0.0703326	222.657	16.058	43.5446	8.63741	0.428659	13.4315	1.94757	5.26535	0.561696	5.97213	1.29376	1.0217	3.89575	706.308	8.62133	7.11158	1.00645	9.43513	18.2294	5.135	11.4974
TCGA.BP.4797.01A.01R.1305.07	10.3777	24.2165	5.50321	28.0404	1.1606	25.7953	3.41101	15.6759	1.57538	0.0402863	10.6988	0.0648185	28.6251	1.96739	0.228902	59.4916	0.253924	2.32366	25.8917	5.92837	0.0952959	0.460347	0.198436	0.249917	9.21699	0.0286423	0.458701	0.0757302	231.694	16.5619	51.6853	8.92485	0.44459	11.3197	2.08078	4.72055	0.560282	5.92001	1.29361	1.01352	3.94096	792.088	8.83283	7.40865	1.01129	9.51742	19.8125	7.19302	11.3258
TCGA.CJ.4636.01A.02R.1325.07	10.2761	24.539	6.36713	33.7272	1.17249	25.8052	2.89648	15.5169	1.60656	0.041614	10.2208	0.0620666	29.3961	1.58467	0.197422	47.4914	0.290314	2.21667	25.5778	6.0919	0.0805018	0.44492	0.21655	0.272882	10.3159	0.0287176	0.451516	0.102875	224.48	16.3787	57.114	9.0475	0.465891	11.4802	2.11114	4.78937	0.561096	5.9603	1.29347	1.006	3.93102	623.073	8.24079	7.29539	1.04834	9.45289	19.5488	6.04148	11.7604
TCGA.DV.A4VZ.01A.11R.A266.07	10.8588	24.4193	5.47978	35.4138	1.21753	25.8632	3.72563	15.4801	1.61565	0.0483592	10.1864	0.0652724	26.4762	1.98146	0.269113	53.5775	0.261825	2.42998	25.6947	5.88399	0.104118	0.490586	0.210321	0.140719	6.05215	0.028316	0.396438	0.0601411	195.962	15.7027	42.7155	8.37551	0.444915	12.2456	1.82177	4.27103	0.559879	5.2673	1.29281	0.954768	2.40221	926.143	8.49512	5.30913	1.00357	9.30106	18.36	7.27316	7.12762
TCGA.A3.3329.01A.01R.0864.07	9.39177	24.0159	3.86088	28.4998	1.18473	25.7444	2.69584	14.1949	1.52408	0.0362821	10.7038	0.0674296	26.9541	1.46677	0.230511	44.0394	0.26381	2.24613	25.6285	5.90919	0.0582526	0.418905	0.190923	0.142981	5.54119	0.0282856	0.384508	0.0640539	210.418	15.0132	37.685	8.18145	0.41534	12.4224	1.84354	5.52665	0.561622	5.64779	1.2935	1.03195	2.74927	863.491	7.3616	5.74196	1.0067	9.43833	16.554	3.80892	8.81267
TCGA.AS.3777.01A.01R.0864.07	8.64611	25.4364	4.93441	29.9726	1.03638	25.8019	2.09977	14.369	1.50898	0.0334596	11.3867	0.0575784	35.2849	1.0192	0.175603	43.2602	0.249474	2.06507	24.9073	5.92636	0.0512725	0.373777	0.186839	0.234178	8.45089	0.0284328	0.397409	0.093057	202.771	15.3916	49.5684	8.56824	0.451766	12.78	2.09161	5.77012	0.559381	6.21836	1.29357	1.00885	3.97954	501.27	7.89763	6.61971	1.05945	9.45163	19.4884	6.34884	11.15
TCGA.CJ.4643.01A.02R.1325.07	10.5394	23.3329	4.8661	29.5514	1.27417	25.7812	3.93275	14.247	1.6082	0.0447615	9.90533	0.065449	26.0208	2.20384	0.280864	55.3077	0.268487	2.45534	26.3632	6.0453	0.0932351	0.503557	0.196615	0.161111	4.97633	0.0286811	0.442984	0.0536334	223.027	15.7951	42.027	8.83492	0.446174	13.9143	1.89091	5.20614	0.561309	5.56298	1.29368	1.01937	3.32324	692.396	7.65412	6.47191	0.991681	9.38202	17.4674	4.33022	10.4262
TCGA.BP.4970.01A.01R.1334.07	10.3468	23.5447	5.4074	28.6568	1.22348	25.7721	3.53868	14.5827	1.59866	0.0416371	10.0235	0.0640311	27.677	1.99472	0.245235	55.1433	0.271043	2.35807	26.2668	6.08233	0.0909144	0.479907	0.198237	0.199319	6.53329	0.0286864	0.44683	0.0684217	224.34	16.0361	45.946	9.20108	0.455844	12.9698	2.00141	5.24482	0.561246	5.79004	1.29379	1.02039	3.87395	644.354	7.89908	6.99808	1.01233	9.44463	18.4924	5.19223	11.538
TCGA.A3.3324.01A.02R.1325.07	9.64406	24.7298	4.01439	29.6625	1.21246	25.7663	2.97639	13.9854	1.55185	0.0372898	11.3396	0.0619738	26.2223	1.70606	0.234684	49.5005	0.254265	2.2832	25.6895	5.94368	0.0608961	0.436843	0.180983	0.190291	7.11467	0.0286011	0.470462	0.0690255	224.28	16.0118	46.3708	8.48721	0.441172	11.797	2.00551	4.64746	0.560463	5.74847	1.29363	1.02877	2.87282	802.858	8.19468	6.8493	0.987022	9.42797	17.5785	5.01942	9.83971
TCGA.A3.3383.01A.02R.1325.07	11.996	21.9373	5.80598	30.8903	1.23904	25.7139	2.98051	18.6465	1.54322	0.0454384	8.52559	0.0894284	22.3839	2.07126	0.187509	41.7806	0.349002	2.29642	26.3687	5.96628	0.108935	0.462158	0.283889	0.149208	5.65909	0.0280687	0.366182	0.0796495	189.455	13.9199	35.2586	8.2559	0.405916	10.9482	1.6848	6.10721	0.564144	5.3076	1.29301	1.00036	2.6971	1282.98	5.93875	4.50597	1.0719	9.43901	16.4132	3.24087	7.65792
TCGA.B2.3923.01A.02R.1325.07	7.84417	26.6427	3.60843	29.6374	1.08542	25.8477	2.42249	10.9537	1.52112	0.029388	12.7046	0.049489	32.0431	0.984617	0.290312	50.7715	0.195121	2.18086	25.1765	5.85361	0.0471276	0.38746	0.133083	0.0968876	3.60991	0.0282562	0.315475	0.036518	215.077	16.3405	38.8153	7.69407	0.403195	15.4432	1.86372	5.02794	0.557143	5.9624	1.2934	0.99202	2.31293	524.979	9.84353	6.41182	0.955245	9.33097	18.3711	5.96085	7.74015
TCGA.B0.5693.01A.11R.1541.07	9.31387	24.2721	3.6117	28.0716	1.20864	25.7636	2.93428	13.0198	1.52128	0.03408	10.9792	0.0638833	24.3848	1.55169	0.286159	49.4389	0.235327	2.31611	26.06	5.86544	0.0651613	0.432749	0.166802	0.0927218	2.96756	0.0281817	0.337082	0.0343062	214.546	15.0994	29.2499	7.9444	0.389884	14.834	1.6943	5.78008	0.562005	5.50781	1.29352	1.03568	2.51574	963.028	8.17408	5.23576	0.986409	9.37972	16.2308	3.04539	8.02538
TCGA.B2.3924.01B.03R.A277.07	6.57171	30.5217	2.01497	35.2901	1.17927	25.9068	2.43421	7.17072	1.5499	0.026818	17.1556	0.0352791	31.3454	0.871854	0.40208	50.6363	0.155651	2.22365	24.4	5.88622	0.021835	0.379149	0.0871582	0.114926	3.43269	0.0287751	0.421751	0.0297231	260.76	18.6971	43.2517	7.92335	0.493156	14.9662	2.29154	4.00721	0.556343	6.09311	1.29419	1.05996	2.22248	378.836	10.9267	8.97996	0.909081	9.35687	18.1856	6.91585	11.9639
TCGA.A3.3359.01A.01R.0864.07	10.147	23.153	3.90627	27.9889	1.2648	25.7523	3.5081	13.9552	1.55064	0.0405181	10.0652	0.0694355	23.9775	1.99995	0.289193	50.8935	0.258749	2.43105	26.3783	5.92449	0.0796878	0.475142	0.189018	0.129298	4.21418	0.0283358	0.389472	0.0527698	210.827	15.2672	35.6643	8.30462	0.406229	13.2952	1.80724	5.54191	0.562388	5.52688	1.29358	1.02396	2.67693	912.73	7.60999	5.76784	0.990509	9.41478	16.6502	3.63381	8.40585
TCGA.B0.5119.01A.02R.1420.07	10.0191	23.8958	4.13598	29.7264	1.24634	25.7599	3.18257	14.331	1.56022	0.0389001	10.4825	0.0680767	24.5257	1.78922	0.260064	48.3375	0.265118	2.33847	25.9555	5.93206	0.0725606	0.453327	0.192465	0.152346	4.70607	0.0284119	0.400391	0.0600575	215.377	15.4506	37.2004	8.48193	0.42358	13.331	1.85613	5.70766	0.56281	5.70581	1.29376	1.02526	3.05739	822.776	7.88694	6.10585	1.01147	9.44018	17.2073	3.83008	9.39348
TCGA.CJ.4637.01A.02R.1325.07	10.8287	24.919	5.21487	32.9088	1.2874	25.7917	3.54376	14.5788	1.61352	0.0401174	11.0491	0.0600678	22.8466	2.22949	0.242902	56.8492	0.264454	2.34635	26.2145	6.05331	0.0878504	0.482831	0.187326	0.197347	5.49296	0.0287113	0.474484	0.0595425	230.644	16.3035	44.7211	8.77037	0.449583	11.7812	2.0356	4.98735	0.56218	5.65804	1.29366	1.00907	3.28303	817.199	7.84006	6.52737	1.00949	9.44499	19.4264	6.26129	12.5439
TCGA.CZ.5464.01A.01R.1503.07	10.6035	23.9355	6.77942	31.2372	1.17602	25.7852	3.07607	15.854	1.60197	0.0413726	9.88756	0.0639235	28.7563	1.7738	0.198466	51.3034	0.291268	2.24384	25.987	6.11659	0.0946551	0.457703	0.219135	0.207702	8.12893	0.0286834	0.431758	0.0691243	229.881	15.8014	49.8037	8.87647	0.463913	11.4097	1.94272	5.11231	0.560598	5.73983	1.29336	1.01467	3.90609	692.59	7.78379	6.66416	1.04513	9.46116	18.6912	5.48026	11.4302
TCGA.CZ.5988.01A.11R.1672.07	8.84976	27.1682	4.48708	32.8753	1.26167	25.8055	3.12987	11.8377	1.66637	0.0344511	13.189	0.0480489	29.7537	1.54252	0.248204	54.777	0.242307	2.20627	25.1367	6.21396	0.0474377	0.439008	0.149289	0.179092	4.74026	0.0288012	0.456378	0.0464842	236.299	16.7989	43.1523	8.73425	0.450136	13.7519	1.97942	4.8782	0.560132	6.13672	1.29371	1.02469	3.27349	592.105	9.69463	7.77083	0.983366	9.38313	18.8542	6.62051	12.4009
TCGA.B8.5165.01A.01R.1420.07	10.326	23.3318	5.31121	29.3952	1.2387	25.7997	3.91389	14.0091	1.61577	0.0445556	9.73116	0.0635405	28.075	2.03915	0.286529	56.6124	0.262672	2.44443	26.3464	6.06647	0.0992596	0.502198	0.194127	0.167067	5.30655	0.0286526	0.410302	0.0548183	227.798	16.0035	43.366	8.96323	0.451043	14.3975	1.91482	5.57835	0.560873	5.72399	1.29378	1.01645	3.89024	556.16	7.95719	6.84189	1.00337	9.4333	18.2296	4.79166	10.8835
TCGA.BP.4349.01A.01R.1289.07	11.9447	23.0668	6.98929	32.7587	1.25247	25.799	3.92748	17.0131	1.63426	0.0511901	9.17725	0.0705981	25.9392	2.45237	0.222727	54.6035	0.308196	2.41502	26.326	6.07991	0.130455	0.516299	0.245325	0.203319	7.62834	0.0287091	0.471231	0.0726372	211.294	15.5176	49.3853	8.92194	0.448493	12.2289	1.90435	4.79209	0.560922	5.40753	1.29324	0.992904	3.4229	838.239	7.21872	6.05485	1.01964	9.36358	18.2002	5.18559	9.61716
TCGA.B0.5697.01A.11R.1541.07	10.1173	21.6028	4.12181	24.8711	1.13117	25.7411	2.91874	16.2725	1.47044	0.0392283	8.72632	0.0917463	25.9064	1.53726	0.268939	44.5747	0.265408	2.36637	26.2158	5.67951	0.100467	0.433347	0.227385	0.172799	6.87291	0.0282068	0.376327	0.0953586	189.734	14.9035	38.1986	8.4616	0.397452	13.6226	1.78392	6.22615	0.563632	5.73085	1.29368	1.01216	3.7581	854.733	7.82899	5.92474	1.04183	9.48415	17.4503	3.66227	7.09108
TCGA.A3.3365.01A.01R.0864.07	8.97347	25.2947	4.13144	30.4502	1.22794	25.7938	3.11482	11.8979	1.59669	0.0359746	11.5769	0.0532324	28.6717	1.52945	0.274071	51.8265	0.238944	2.29295	25.7629	6.10096	0.0560687	0.446973	0.156761	0.111454	3.73813	0.0285779	0.388016	0.0353163	224.671	15.7359	36.6149	8.25752	0.441715	14.4665	1.85002	5.20702	0.559243	5.63308	1.29359	1.0305	2.79992	629.423	8.21195	6.22004	0.973764	9.33687	17.0111	4.65804	10.2196
TCGA.B4.5836.01A.11R.1672.07	9.14541	24.5447	4.03379	25.7099	1.19373	25.7178	2.74438	13.4089	1.53817	0.0317449	11.4406	0.0618012	26.8906	1.52699	0.230859	50.4135	0.250639	2.20129	25.8871	6.01553	0.0574305	0.416365	0.169454	0.139446	4.68362	0.0284987	0.406563	0.047086	221.827	15.3352	36.2403	8.41874	0.408406	13.0879	1.84031	5.52566	0.561269	5.88649	1.2938	1.04592	3.10087	860.89	8.38386	6.42118	0.993038	9.43182	16.9317	4.01691	10.0128
TCGA.CJ.4878.01A.01R.1305.07	9.68608	26.1477	4.49446	34.9698	1.18153	25.8363	2.76513	14.2354	1.56443	0.0356514	11.8785	0.0593842	24.9284	1.46288	0.242779	49.2532	0.239853	2.23021	25.2858	5.83679	0.0672236	0.421748	0.176748	0.114766	4.34192	0.02831	0.367346	0.0403734	219.346	15.7682	35.3553	7.9781	0.399318	13.1292	1.80089	4.7342	0.561165	5.42347	1.29318	1.01514	2.4089	1150.78	8.82541	5.22453	0.994114	9.36232	17.4937	4.20374	8.23009
TCGA.B0.5116.01A.02R.1420.07	9.37568	24.6866	4.72215	30.5578	1.16077	25.7519	2.46366	14.888	1.55716	0.0358869	10.8795	0.0649224	29.4368	1.31134	0.193047	41.9952	0.284733	2.13712	25.2007	6.014	0.0555768	0.403912	0.203555	0.18578	7.71766	0.0284921	0.425795	0.0768984	213.978	15.3054	44.8803	8.32923	0.450475	12.2038	1.85498	5.21196	0.56036	5.83668	1.29334	1.02322	3.15931	702.072	7.89442	6.40044	1.03137	9.40654	17.2576	4.51101	9.27155
TCGA.BP.4327.01A.01R.1289.07	12.7305	22.3574	5.73577	33.0735	1.28295	25.8095	4.50138	18.4449	1.61388	0.0614669	8.87418	0.0834189	24.1765	2.93294	0.248559	53.3756	0.310785	2.57219	26.1658	5.86805	0.143923	0.541905	0.272736	0.227268	8.21204	0.0285121	0.486873	0.0893537	208.705	15.459	48.9695	9.18224	0.452439	11.9082	1.91469	4.65812	0.562035	5.34097	1.29319	0.990951	3.09295	889.847	7.06081	5.78726	1.01949	9.39779	17.7267	4.73151	8.78657
TCGA.B0.4945.01A.01R.1420.07	10.1216	23.4608	4.91546	28.1838	1.26241	25.7502	3.57138	14.246	1.61134	0.0410334	10.0801	0.0661803	27.3562	1.9451	0.258847	52.268	0.279052	2.35729	26.1195	6.10382	0.0805996	0.47759	0.197353	0.166297	6.20725	0.0285994	0.414571	0.0632439	222.643	15.8721	43.0436	8.49891	0.435228	12.3188	1.90707	5.12684	0.560814	5.77815	1.29375	1.01448	3.19401	768.135	8.22219	7.04315	0.984875	9.44353	17.492	5.32595	9.97535
TCGA.BP.4775.01A.01R.1289.07	10.1739	23.3689	3.88659	27.2932	1.31429	25.7485	3.91715	13.3602	1.58031	0.0398955	10.3716	0.0666777	23.2703	2.22584	0.32033	55.9063	0.252293	2.47408	26.5497	5.98208	0.0824186	0.494512	0.17717	0.130257	3.69914	0.028422	0.411709	0.0431638	225.125	16.0126	35.449	8.23078	0.421557	14.0297	1.74064	5.15872	0.562786	5.62953	1.29349	1.02179	2.94909	823.874	8.88224	6.38426	0.985627	9.40218	17.265	3.91755	9.04935
TCGA.CZ.5465.01A.01R.1503.07	9.26661	24.6103	3.61025	27.9035	1.18167	25.7464	2.72093	14.2069	1.52232	0.0352068	11.4594	0.0660509	27.0229	1.5052	0.230261	46.2342	0.25277	2.23911	25.4025	5.85818	0.0540953	0.412895	0.182634	0.156729	5.81022	0.0283678	0.421828	0.0571462	219.277	15.2609	38.3571	8.22976	0.413695	12.6861	1.83689	5.30206	0.561241	5.75806	1.29347	1.05609	2.99763	868.444	8.12545	6.15068	1.00561	9.44947	16.6659	3.58098	8.8689
TCGA.B4.5834.01A.11R.1672.07	10.0785	23.5685	5.20345	29.067	1.22249	25.7638	3.23914	13.9191	1.58076	0.038828	9.95178	0.0626317	26.5592	1.79822	0.246688	51.9102	0.268574	2.32052	26.4168	6.10308	0.0846087	0.46674	0.190499	0.134239	4.27652	0.0285486	0.39647	0.0476159	217.101	15.3928	38.4761	8.61074	0.433885	14.1638	1.79037	5.61743	0.561223	5.64365	1.29353	1.01918	3.23263	686.77	7.75228	6.10892	1.01	9.36244	17.3192	3.92111	9.849
TCGA.A3.A8OV.01A.11R.A37O.07	10.5126	22.1248	3.91525	27.8931	1.23637	25.7255	3.11263	15.5872	1.50936	0.0415236	9.1438	0.0835884	22.9651	1.84164	0.259065	43.4153	0.284975	2.39163	26.3356	5.82969	0.0847182	0.455983	0.222869	0.111287	4.33797	0.027939	0.343411	0.0626834	190.819	14.3849	32.0906	7.93257	0.384119	12.4604	1.65523	5.69147	0.563783	5.35696	1.29309	1.01168	2.26439	1163.39	7.20581	4.74169	1.02231	9.40671	15.7773	2.93238	6.25938
TCGA.BP.5187.01A.01R.1426.07	9.03116	25.7007	4.42984	32.1551	1.18595	25.8021	2.77745	12.749	1.58567	0.0361554	11.7392	0.0535795	29.783	1.40412	0.229905	48.3729	0.248425	2.21534	25.3916	6.07374	0.0529504	0.42643	0.167706	0.1674	6.41474	0.028665	0.428498	0.0582605	227.709	16.1714	46.7852	8.56318	0.473335	12.2614	2.03235	4.71275	0.559038	5.82402	1.2936	1.02308	3.00618	600.689	8.42395	6.9671	0.999653	9.39413	17.8882	5.82317	10.8917
TCGA.BP.5195.01A.02R.1426.07	10.5484	23.9058	6.25548	30.5099	1.19934	25.7882	3.36443	15.4076	1.61272	0.0424992	10.0347	0.0636274	28.7163	1.90707	0.218636	53.8553	0.282434	2.30194	26.0098	6.10128	0.0942318	0.471562	0.211013	0.205272	7.80414	0.0288214	0.479019	0.0672097	220.93	15.8634	49.9051	9.13508	0.460707	12.8623	1.95414	4.76385	0.560157	5.638	1.29345	1.01046	3.8508	673.98	7.82021	6.65988	1.01418	9.37049	18.4768	5.64431	11.1171
TCGA.CJ.4884.01A.01R.1305.07	9.78385	25.5177	4.98497	32.8162	1.14935	25.7907	2.51427	15.3714	1.55177	0.0360382	11.4645	0.0617243	27.3633	1.44028	0.189021	46.0901	0.26716	2.15004	25.2364	5.93201	0.0625309	0.408205	0.197811	0.23373	9.62331	0.0285581	0.431396	0.0915791	225.653	15.9674	50.1688	8.57175	0.432703	10.2193	2.09828	4.9343	0.560974	5.81821	1.29362	1.02106	3.09765	956.019	7.84759	6.73701	1.0219	9.51445	18.5191	5.60307	10.5326
TCGA.B4.5377.01A.01R.1503.07	9.69138	23.9014	3.70958	26.8334	1.23284	25.7429	3.18234	14.2043	1.5409	0.0358289	10.8449	0.0710722	24.4393	1.73745	0.281219	50.3758	0.250325	2.33599	25.8812	5.84418	0.0703589	0.441106	0.182598	0.13231	4.56595	0.0282586	0.374905	0.0527538	218.975	15.42	33.6235	8.36313	0.401435	12.8788	1.7779	5.66456	0.562705	5.67987	1.29378	1.02714	2.8389	992.969	8.38824	5.99507	0.98937	9.49639	16.8331	4.00675	8.33495
TCGA.B8.5545.01A.01R.1672.07	10.2678	23.0805	5.10717	27.5253	1.24205	25.781	3.94888	13.952	1.60436	0.0423761	9.70161	0.0656381	27.3319	2.06381	0.299318	58.0502	0.258453	2.44892	26.4997	6.04513	0.102369	0.499868	0.190284	0.15131	4.54919	0.0286951	0.426608	0.0475153	219.599	15.7181	40.3638	9.04449	0.438363	15.4769	1.82683	5.54582	0.560929	5.67599	1.29369	1.01524	3.88261	575.959	8.06699	6.53519	0.997424	9.3645	17.9613	4.54129	10.4683
TCGA.CJ.4890.01A.01R.1305.07	10.5786	25.0894	8.21912	33.7975	1.1513	25.8569	3.45056	15.0225	1.65329	0.0449201	10.551	0.0526878	32.6061	1.923	0.198553	61.3688	0.267478	2.28084	25.906	6.21125	0.101896	0.483273	0.200032	0.255086	7.98716	0.029194	0.527357	0.0580509	230.837	16.4221	59.5393	9.58917	0.490368	13.7746	2.227	4.56328	0.558193	5.79174	1.29357	1.01488	4.7831	469.695	7.82057	7.1686	1.02553	9.31537	20.5055	7.36119	15.6638
TCGA.B0.4845.01A.01R.1277.07	10.0575	24.1329	4.89643	34.254	1.25164	25.7732	2.90152	14.6995	1.60157	0.041454	10.0639	0.0669118	26.2605	1.54533	0.226464	41.4415	0.30147	2.25572	25.554	6.06657	0.0668381	0.445497	0.214363	0.141522	5.59997	0.0284902	0.405325	0.0630758	211.183	15.2773	40.8493	8.16278	0.436502	13.2359	1.73407	5.04183	0.561395	5.39312	1.2931	1.0139	2.68884	837.33	7.27523	5.71552	1.00893	9.31818	16.4128	3.53483	8.42753
TCGA.BP.5180.01A.01R.1426.07	10.3956	23.7394	4.12276	31.8043	1.18981	25.7592	2.75422	16.9326	1.52672	0.0435999	10.29	0.077854	26.0097	1.67362	0.198251	40.6292	0.297312	2.27097	25.2315	5.80153	0.0647446	0.426351	0.238463	0.24361	11.3616	0.0283576	0.466767	0.122889	208.303	15.2034	48.6786	8.53854	0.469557	9.50809	1.95834	4.94627	0.561616	5.45588	1.2933	1.0151	2.82554	980.505	6.57837	6.00675	1.03435	9.51646	17.0549	5.01052	8.4565
TCGA.BP.4987.01A.01R.1334.07	10.8653	23.1966	4.15783	30.7297	1.30578	25.7861	4.02308	14.6291	1.58289	0.0464402	9.89155	0.0709982	22.8964	2.34772	0.306355	52.9764	0.264669	2.52406	26.3512	5.89684	0.0948061	0.507791	0.200876	0.16313	4.83366	0.0284577	0.435022	0.0617844	218.272	15.8099	40.4184	8.65111	0.42991	13.7596	1.87889	5.14858	0.562758	5.50798	1.29357	1.01366	2.91172	795.805	7.705	6.02128	0.99576	9.40009	17.4278	3.85637	9.26345
TCGA.CZ.4853.01A.01R.1426.07	10.1699	23.4132	3.51156	29.3191	1.20446	25.7655	3.09793	15.8136	1.51183	0.0429287	10.3501	0.0785788	24.9957	1.79831	0.250108	44.6587	0.266083	2.38262	25.5249	5.70869	0.0691527	0.441673	0.214255	0.200497	7.32121	0.0282433	0.423677	0.0941081	209.652	15.3153	41.7285	8.43933	0.433256	11.4182	1.94858	5.41214	0.56253	5.63901	1.29371	1.0222	2.80055	936.311	7.34307	6.08062	1.01264	9.52195	16.9642	4.13351	8.2611
TCGA.B0.5699.01A.11R.1541.07	10.0217	22.9997	3.82731	28.6798	1.23066	25.736	2.9439	14.6396	1.51695	0.0384284	9.79917	0.0752796	23.4424	1.67241	0.258816	43.726	0.272075	2.33752	26.144	5.86461	0.0730324	0.442309	0.202951	0.143448	5.15815	0.0281163	0.354779	0.0765081	208.112	15.2341	35.8004	8.19211	0.402216	11.4306	1.81108	5.85637	0.564371	5.63313	1.29351	1.01972	2.63173	1069.3	7.62728	5.72404	1.03006	9.51024	16.9113	3.55866	7.9843
TCGA.B0.4699.01A.01R.1277.07	9.01369	27.7497	4.40687	33.935	1.21833	25.8848	3.44438	10.6365	1.61587	0.0334175	13.6215	0.0418197	26.4017	1.76203	0.307448	70.6479	0.192076	2.33597	26.0195	6.0683	0.0630985	0.465299	0.123036	0.0842186	1.86378	0.0285985	0.400986	0.0164535	224.146	16.3022	32.6287	8.13416	0.417581	17.6082	1.81504	4.92107	0.557963	5.61111	1.29329	1.01235	2.53065	568.122	9.52903	5.55603	0.956427	9.20299	19.0718	5.46427	10.4642
TCGA.A3.3349.01A.01R.1188.07	12.1101	21.6945	5.78482	28.4479	1.35425	25.7497	4.80083	15.5741	1.62859	0.0509378	8.58475	0.0748095	22.746	3.0664	0.291042	59.2831	0.299598	2.58493	27.3007	6.12262	0.149124	0.566244	0.22648	0.137848	4.01468	0.028574	0.427611	0.0497165	209.125	15.0972	38.2907	8.865	0.423025	14.2279	1.75039	5.47025	0.562165	5.35256	1.29347	0.996873	2.98549	816.452	6.90746	5.61871	0.993648	9.32842	17.0213	3.85292	9.19683
TCGA.DV.5565.01A.01R.1541.07	10.7553	25.5855	9.29136	34.9962	1.10628	25.8466	2.75752	16.7384	1.61583	0.0382149	10.6412	0.0576731	29.6219	1.57486	0.172369	55.6566	0.275816	2.13076	25.6458	6.09063	0.109983	0.435244	0.215089	0.190036	7.94983	0.0288374	0.457261	0.0511054	222.109	15.9605	50.2164	9.1587	0.456396	12.7831	1.9101	4.38585	0.559239	5.55315	1.293	0.996272	4.19268	799.874	8.61843	5.94908	1.04569	9.31716	19.9681	6.58367	11.357
TCGA.BP.5004.01A.01R.1334.07	9.67372	23.5265	3.89271	25.4861	1.23659	25.7362	3.39607	13.3259	1.54576	0.0366951	10.6358	0.0644974	25.6152	1.92274	0.279039	54.8325	0.245939	2.37797	26.4017	5.9761	0.0724623	0.461781	0.172997	0.143129	4.11378	0.0284069	0.395978	0.0512442	218.821	15.7318	36.1998	8.31529	0.411458	13.8673	1.87082	5.4904	0.562447	5.8647	1.2938	1.02777	3.09857	801.874	8.47514	6.48448	0.989223	9.4201	17.3918	4.05068	10.2883
TCGA.CJ.4891.01A.01R.1305.07	12.4722	22.5959	9.55261	28.8094	1.12905	25.7899	3.75019	19.8958	1.60839	0.0544343	8.9866	0.0718568	32.1303	2.64075	0.160034	61.1491	0.32154	2.339	26.231	6.0933	0.156656	0.502912	0.28416	0.367074	14.8027	0.0289411	0.598313	0.0972011	213.546	15.6967	67.1053	9.33679	0.472973	10.5599	2.1694	4.05246	0.559276	5.73733	1.29301	1.00846	4.78294	738.137	7.44152	6.76758	1.05437	9.37701	20.0839	7.42927	13.1788
TCGA.B8.A54H.01A.11R.A33J.07	11.0614	22.2143	4.63095	27.8578	1.27154	25.7397	3.67057	15.7853	1.55825	0.0433334	9.11864	0.0808061	22.829	2.19859	0.275736	50.3374	0.285016	2.44695	26.5881	5.90998	0.10847	0.489252	0.22179	0.120039	4.46776	0.0282521	0.376551	0.0531732	206.533	14.8902	34.1261	8.28291	0.404725	13.1282	1.6681	5.53967	0.562554	5.3353	1.2934	1.0055	2.65795	1069.67	7.31822	5.32048	0.994107	9.40238	16.3021	3.52279	7.37885
TCGA.CW.6093.01A.11R.1672.07	8.79752	25.8652	3.93828	29.3643	1.18874	25.7974	2.81491	11.9142	1.5531	0.030482	12.1315	0.0543237	25.8559	1.368	0.290451	53.9567	0.216774	2.23751	25.8184	5.94367	0.0598108	0.419956	0.144972	0.0988015	3.21292	0.028497	0.369026	0.0298071	225.358	15.8919	32.9425	8.12122	0.396946	15.7273	1.76323	5.26131	0.560509	5.65996	1.29358	1.03545	2.86648	781.995	9.31474	5.92637	0.974415	9.33573	17.3782	3.88173	9.01272
TCGA.BP.4345.01A.01R.1289.07	11.7008	24.8984	11.4003	34.7787	1.22761	25.8368	3.96904	15.748	1.73049	0.0467275	10.1468	0.0523496	30.1251	2.44621	0.188912	67.843	0.298705	2.28776	26.4076	6.43901	0.13668	0.525211	0.213722	0.209146	6.82686	0.029388	0.568403	0.0415375	230.614	16.1954	57.6006	9.5238	0.488276	14.0938	1.98729	4.26122	0.557267	5.47697	1.29321	0.996009	4.46494	555.671	7.70855	6.75712	1.00517	9.21546	20.0516	7.81724	14.2323
TCGA.BP.4765.01A.01R.1289.07	10.0988	23.958	4.21141	29.5335	1.26835	25.7721	3.50684	13.7163	1.57667	0.0394727	10.5579	0.064403	24.205	1.96942	0.284218	53.0433	0.254411	2.396	26.2304	5.9709	0.0787312	0.474021	0.18157	0.119494	3.5723	0.0283904	0.383442	0.0428922	212.662	15.3958	34.0191	8.27692	0.406107	14.5479	1.78636	5.46672	0.561871	5.51583	1.29357	1.01709	2.66423	883.167	7.9797	5.59805	0.984034	9.35959	16.9152	3.77045	8.7974
TCGA.CZ.5456.01A.01R.1503.07	11.6019	22.3278	6.22012	25.973	1.27211	25.6822	3.61157	18.0118	1.61263	0.0439431	9.33789	0.0819478	26.1118	2.46894	0.192682	51.9569	0.342437	2.30518	26.2506	6.1395	0.103659	0.482415	0.258512	0.313999	12.0494	0.0287881	0.549226	0.111367	225.487	15.7465	54.3351	9.16133	0.470823	10.3671	1.88522	4.68176	0.562123	5.9158	1.29345	1.01014	4.05066	806.954	7.99649	7.65559	1.03565	9.47332	18.0622	5.68807	10.997
TCGA.BP.5174.01A.01R.1426.07	11.3155	23.0238	6.05819	30.3974	1.13468	25.7611	2.72629	19.345	1.52632	0.041827	9.30482	0.0870533	25.6078	1.70173	0.182224	44.3661	0.310418	2.2217	25.6578	5.79748	0.107783	0.42754	0.271533	0.243885	11.2943	0.0282816	0.406003	0.122913	203.226	15.1302	46.5365	8.47957	0.398213	9.99404	1.90628	5.36136	0.56335	5.6083	1.29329	1.00482	3.41723	1339.8	7.26752	5.81021	1.05476	9.54545	18.257	4.52367	8.25624
TCGA.CW.5591.01A.01R.1541.07	10.0879	20.9679	3.88593	22.006	1.20304	25.7648	4.38323	14.0936	1.52457	0.0433566	8.54026	0.0843178	26.7126	2.06175	0.42602	58.6717	0.235064	2.64396	26.9436	5.74684	0.131997	0.508911	0.193489	0.126825	4.57956	0.0282271	0.34261	0.0573582	203.928	15.5881	35.2291	8.62225	0.387868	15.4258	1.78951	6.22837	0.562245	5.75798	1.29399	1.00064	3.6372	667.799	8.83634	6.45959	0.984341	9.49411	17.8793	4.61792	7.20679
TCGA.B0.5107.01A.01R.1420.07	10.4387	23.483	3.4886	35.3378	1.14796	25.7834	2.19311	17.9917	1.44092	0.0388903	9.63573	0.0986948	20.2865	1.23632	0.224152	32.6666	0.283807	2.23407	25.1171	5.45529	0.0723137	0.387203	0.253609	0.135731	6.52245	0.0276657	0.323848	0.112543	185.097	14.6034	32.4494	7.61005	0.357988	11.2127	1.66763	5.74504	0.566532	5.1351	1.29288	1.01243	2.18306	1945.04	6.49098	4.24563	1.04926	9.49087	16.2976	2.49978	5.51348
TCGA.CJ.4889.01A.01R.1305.07	11.4658	22.7067	7.74113	30.1387	1.20171	25.8064	4.05986	16.3758	1.64028	0.0514775	8.92081	0.06678	30.254	2.33984	0.22575	58.8978	0.297059	2.42313	26.4552	6.15123	0.138535	0.521951	0.236929	0.276787	8.42426	0.0290528	0.522722	0.0777584	221.831	16.158	57.3358	9.62123	0.477727	14.2568	2.06058	5.07312	0.560278	5.81994	1.29361	1.01526	5.26839	478.491	7.60289	7.51853	1.0343	9.36651	19.648	5.42972	13.1982
TCGA.BP.4162.01A.02R.1325.07	9.34248	24.6017	4.27803	28.8897	1.18187	25.7738	2.86281	13.303	1.54553	0.0349752	11.0437	0.0598366	27.1135	1.52198	0.246776	50.2985	0.24448	2.26117	25.9091	5.97532	0.0647991	0.431336	0.172141	0.170249	5.75349	0.0286156	0.428864	0.0579637	224.803	16.0182	42.9581	8.42607	0.431346	13.0244	1.93532	5.23448	0.56139	5.8808	1.29367	1.04163	3.5044	711.132	8.69962	6.98637	1.01342	9.43803	17.9169	4.27467	10.1543
TCGA.BP.4967.01A.01R.1334.07	10.1623	24.178	4.32291	30.1217	1.22759	25.804	3.70573	15.0298	1.59703	0.0451171	10.7536	0.0679279	28.1309	1.97742	0.26994	53.1078	0.259921	2.41561	25.4656	5.87408	0.0775705	0.473288	0.200473	0.198227	6.48456	0.0283572	0.435084	0.0693052	225.323	16.3354	44.1239	8.77207	0.461447	12.8913	1.91301	4.55764	0.56123	5.76816	1.29332	1.00666	3.14171	717.344	8.82881	6.61855	1.0038	9.42492	18.1389	5.20269	10.0845
TCGA.DV.A4W0.01A.11R.A266.07	9.78881	24.4062	4.5158	31.8417	1.20739	25.7844	2.90778	13.9508	1.56113	0.0387179	10.599	0.0618359	26.2967	1.59713	0.235241	46.8017	0.263824	2.28072	25.8414	5.99429	0.0674552	0.442429	0.189203	0.126709	4.76207	0.0283009	0.354748	0.0522504	218.391	15.6291	38.4619	8.17937	0.418586	12.159	1.84224	5.09958	0.561585	5.64948	1.29328	1.02843	2.57823	942.999	8.25009	5.85708	1.01522	9.39873	16.8634	3.64531	9.10371
TCGA.A3.3372.01A.02R.1325.07	9.4805	25.0012	3.5213	31.9949	1.28747	25.7782	3.19643	12.6791	1.57689	0.038657	11.5245	0.0587743	24.6372	1.75523	0.274827	47.928	0.250525	2.35063	25.7275	5.98674	0.0543811	0.454231	0.168656	0.136464	4.31434	0.0285541	0.445878	0.047993	225.44	15.842	38.53	8.51427	0.445363	14.2269	1.86791	4.87236	0.560925	5.53599	1.29356	1.04286	2.55432	725.428	7.83363	6.17188	0.974143	9.33204	16.4668	3.56021	9.75288
TCGA.B0.5097.01A.01R.1420.07	10.9023	25.6142	7.70763	32.5649	1.26918	25.8042	3.82472	14.4538	1.69692	0.0403353	11.3746	0.0516179	27.2912	2.3891	0.210119	67.6191	0.272802	2.28114	26.2539	6.34021	0.0976638	0.501098	0.183473	0.186133	5.72662	0.0290676	0.497572	0.0430048	235.245	16.3332	49.764	9.0685	0.448797	12.5887	2.01268	4.40942	0.559185	5.76348	1.29347	1.00734	3.43358	730.094	8.65987	6.90739	0.995548	9.31541	19.3337	7.11541	13.288
TCGA.B4.5835.01A.11R.1672.07	9.08857	22.2927	3.46073	17.7791	1.15716	25.623	2.64419	14.4165	1.45095	0.0268881	10.2672	0.0845205	24.1407	1.4765	0.266633	51.0079	0.243522	2.21327	26.5727	5.80162	0.0730873	0.396879	0.175882	0.174982	4.95251	0.02818	0.363251	0.0718605	211.221	15.1558	32.7613	8.11779	0.346746	14.2604	1.83368	7.15961	0.566385	6.56108	1.29424	1.04972	4.86759	770.056	9.43937	6.77224	1.04359	9.6182	18.5094	3.68751	10.2543
TCGA.BP.5194.01A.02R.1426.07	9.44681	25.0042	4.41056	31.8875	1.18855	25.8133	3.0482	13.572	1.58037	0.03967	11.1562	0.058657	29.1103	1.55317	0.247219	49.3819	0.250257	2.29654	25.4617	5.97048	0.062976	0.442915	0.18041	0.173348	5.90211	0.0285448	0.413778	0.0635258	221.646	15.9692	44.0447	8.52718	0.445916	13.1707	2.00846	5.21881	0.560334	5.76841	1.29369	1.02634	3.12524	659.391	7.94578	6.61253	1.00145	9.4242	17.8779	4.72929	10.3124
TCGA.CZ.5463.01A.01R.1503.07	7.49098	26.887	2.31729	26.7814	1.14414	25.7506	2.09978	10.8218	1.46334	0.0253674	14.0697	0.0549545	26.6818	0.956559	0.280419	43.1558	0.198427	2.11943	24.8518	5.72745	0.0307564	0.354322	0.127039	0.113465	4.0002	0.028138	0.343409	0.0452126	232.188	15.904	31.8896	7.70396	0.395328	13.0044	1.92507	5.64358	0.561091	6.00317	1.29408	1.06663	2.30373	846.179	9.13413	6.49001	0.962183	9.53365	16.4207	3.79124	8.73409
TCGA.CZ.4857.01A.01R.1305.07	10.2302	23.0364	4.23606	28.1745	1.24238	25.7653	3.58444	14.2955	1.56106	0.0428461	9.86733	0.0690612	25.8146	2.00999	0.277983	51.5826	0.262993	2.4368	26.292	5.94408	0.0839337	0.48059	0.196568	0.165081	5.65991	0.0285202	0.442331	0.065251	212.879	15.739	42.6201	8.35172	0.448784	13.1351	1.89287	4.86432	0.561275	5.61529	1.29352	1.00599	2.91864	715.382	8.09409	6.36052	0.998997	9.36423	17.4475	4.71213	9.21919
TCGA.CZ.5461.01A.01R.1503.07	9.29939	23.908	4.52603	26.2391	1.15803	25.7302	2.70088	14.1779	1.53844	0.0345068	10.6204	0.0647869	29.347	1.45467	0.216272	47.6925	0.265133	2.20139	25.8014	6.0203	0.0627817	0.418062	0.188347	0.15569	6.78462	0.0286266	0.428679	0.0531978	227.534	15.3337	42.2733	8.45679	0.451805	12.0023	1.8116	5.24931	0.559809	5.7436	1.2935	1.04853	3.61348	719.176	7.99484	6.77174	1.01445	9.44469	16.8667	4.37667	10.0174
TCGA.DV.5569.01A.01R.1541.07	9.81169	24.2803	4.7547	29.8524	1.16322	25.7922	2.91347	14.5531	1.54462	0.0369437	10.5305	0.0650577	26.6923	1.55353	0.243782	50.1059	0.251283	2.2758	25.8541	5.89383	0.0794407	0.435177	0.189659	0.134691	4.81351	0.0282955	0.360102	0.0518271	210.974	15.3797	36.6413	8.37554	0.407765	13.4173	1.82635	5.52837	0.561797	5.65077	1.29342	1.01688	3.11739	896.483	8.26352	5.55817	1.02393	9.41873	17.7594	4.10205	8.93604
TCGA.AK.3440.01A.02R.1277.07	8.06413	26.2376	3.67113	28.9259	1.08223	25.8261	2.4017	11.7487	1.5131	0.030732	12.5051	0.0517184	32.5031	1.05559	0.255182	49.5295	0.20649	2.17223	25.1374	5.85965	0.0466669	0.387276	0.143842	0.12011	3.78194	0.0281433	0.334206	0.0486462	196.194	15.8393	37.8534	7.76407	0.38489	15.4695	1.89692	5.37014	0.559393	6.14092	1.29332	0.996968	2.57237	591.263	9.60325	6.07099	0.988881	9.32985	18.7418	5.31017	8.13664
TCGA.BP.4343.01A.02R.1289.07	8.10747	26.1815	4.90338	25.4658	1.10985	25.7527	2.4787	12.0391	1.58707	0.0292032	12.647	0.0490929	36.885	1.15998	0.201582	53.8515	0.23693	2.06406	25.2262	6.23129	0.0448255	0.391594	0.149436	0.169909	6.49806	0.028747	0.409229	0.0451138	241.935	16.2353	45.3629	8.30423	0.480873	12.3978	2.0599	5.09862	0.556837	6.32543	1.29393	1.03487	3.86923	465.212	9.24517	8.05939	0.992178	9.46407	18.7318	8.81733	13.8007
TCGA.B8.A54G.01A.11R.A266.07	9.65065	24.1949	3.38652	31.2821	1.20567	25.7737	2.67792	13.8591	1.48979	0.0360677	10.7252	0.0681513	22.2534	1.51043	0.26281	43.2124	0.245496	2.31088	25.9078	5.75963	0.062722	0.423316	0.182109	0.133932	4.55682	0.028111	0.364392	0.0688981	205.512	15.2438	35.4944	8.07169	0.398106	12.2783	1.90601	5.66589	0.563835	5.49544	1.29352	1.02294	2.39708	1008.23	7.17367	5.1926	1.01856	9.45793	17.1556	3.46861	8.36098
TCGA.B8.5552.01B.11R.1672.07	10.8625	22.7225	5.95496	27.7157	1.24483	25.7809	4.16775	14.586	1.61597	0.0451513	9.31671	0.0653328	27.2653	2.34775	0.276126	61.1744	0.269442	2.46945	26.8176	6.11475	0.122267	0.520997	0.201503	0.158084	4.7007	0.0287554	0.431802	0.0464364	223.57	15.7847	42.2768	9.1187	0.439482	14.607	1.88155	5.38768	0.560987	5.66884	1.29365	1.01994	3.98926	621.624	7.91969	6.55901	1.00518	9.37237	18.1724	4.49693	11.388
TCGA.A3.3306.01A.01R.0864.07	8.11146	26.2026	2.2098	27.1566	1.17937	25.7459	2.3684	12.1685	1.4612	0.0292644	13.6833	0.0616995	24.9068	1.21975	0.274652	43.477	0.20988	2.21375	24.8364	5.63131	0.0338787	0.373281	0.143411	0.096432	3.95756	0.0279405	0.348093	0.0427485	213.808	15.0683	29.4253	7.4937	0.39336	11.7154	1.84407	5.07754	0.560067	5.55239	1.29374	1.04174	1.59552	1233.2	8.28191	5.28697	0.94332	9.45905	15.3007	4.00657	6.87697
TCGA.CJ.4908.01A.01R.1426.07	11.0535	23.603	5.86144	31.6169	1.26981	25.8085	4.06906	14.5882	1.62943	0.0464134	9.80617	0.0621083	25.6235	2.36799	0.267351	59.0779	0.269881	2.45716	26.5595	6.09895	0.11224	0.51995	0.199962	0.147523	4.72934	0.0287787	0.454736	0.0440849	222.859	15.8404	43.0877	8.82861	0.448526	14.4202	1.85539	4.83443	0.560295	5.40657	1.29341	1.01213	3.26398	708.758	7.70786	6.11584	0.989782	9.30101	17.7215	4.41726	10.4185
TCGA.CZ.5451.01A.01R.1503.07	10.3109	23.4536	4.49187	28.8918	1.22543	25.7416	3.05808	15.0631	1.54463	0.0391112	10.126	0.0698347	24.5997	1.85014	0.229806	48.0072	0.27682	2.31051	26.1573	5.96213	0.0773569	0.450878	0.204335	0.155944	5.57248	0.0283539	0.400629	0.0661833	211.982	15.0928	38.7571	8.48686	0.424833	11.8546	1.84827	5.54368	0.56245	5.60087	1.29354	1.02085	2.91692	924.888	7.32861	5.77412	1.02069	9.45604	17.0219	4.0038	9.13382
TCGA.BP.4969.01A.01R.1334.07	11.999	22.6614	6.21021	30.9038	1.22457	25.7772	3.67915	18.1474	1.58748	0.049982	9.11268	0.0795243	25.1614	2.39515	0.214156	51.8788	0.309353	2.40186	26.1926	5.93704	0.127147	0.49504	0.259679	0.22919	9.10323	0.0284329	0.443087	0.0930896	213.691	15.6507	50.5413	8.66461	0.432116	10.9048	1.91474	4.62645	0.561885	5.60615	1.29316	0.990434	3.1083	978.365	7.93062	6.18016	1.03071	9.44705	18.1972	4.87262	8.62849
TCGA.CZ.5467.01A.01R.1503.07	9.58164	23.7602	4.55524	26.8408	1.18067	25.7543	2.99492	13.985	1.54563	0.0352707	10.3804	0.0658174	27.0843	1.58148	0.254576	51.1938	0.252809	2.28067	26.1007	5.96322	0.0766651	0.437944	0.183334	0.119689	4.15657	0.0283509	0.370479	0.0438688	209.73	15.1963	35.0722	8.36491	0.403011	14.6252	1.73871	5.44108	0.561168	5.66494	1.29344	1.01765	3.04226	813.187	8.4427	5.70075	0.999774	9.35523	17.0305	3.81112	8.60622
TCGA.CJ.5680.01A.11R.1541.07	11.3971	21.8718	4.14298	27.2946	1.26005	25.7406	3.73195	16.8407	1.52503	0.0452078	9.04474	0.0907919	21.5877	2.33932	0.282677	49.7898	0.280515	2.50041	26.5029	5.74493	0.115159	0.487643	0.233916	0.144683	5.03593	0.0280815	0.363404	0.0725711	202.211	14.9598	34.1221	8.26038	0.38003	12.4416	1.75543	5.85098	0.564382	5.46488	1.29356	1.0126	2.69083	1301.21	7.37553	5.36748	1.00919	9.48589	16.6515	3.22319	7.3204
TCGA.BP.4329.01A.02R.1289.07	9.51371	24.9891	5.60838	31.4996	1.1532	25.7852	2.69084	14.4402	1.59212	0.038014	10.9232	0.0578253	31.6718	1.43019	0.191254	47.2155	0.277435	2.16553	25.392	6.12902	0.0620094	0.424649	0.196333	0.203243	7.87629	0.0287179	0.4443	0.0715578	219.345	15.587	49.2671	8.83472	0.463628	12.2928	2.02377	5.06112	0.559674	5.84874	1.2935	1.0238	3.60894	606.02	7.64525	6.63959	1.02804	9.39625	18.1118	5.49285	11.6837
TCGA.BP.5008.01A.01R.1334.07	10.597	23.6288	5.39376	31.9139	1.24842	25.8165	3.86241	14.1606	1.61668	0.0465498	9.81341	0.0617481	26.9627	2.11058	0.272992	55.3512	0.265724	2.4491	26.3324	6.0655	0.0985068	0.506723	0.197288	0.156741	5.06398	0.0286272	0.412722	0.0528817	222.264	15.9831	43.2008	8.86779	0.447598	13.7128	1.94611	5.11724	0.560927	5.61644	1.29353	1.01566	3.38089	648.538	7.94886	6.33742	1.00789	9.37994	18.1261	4.68286	10.783
TCGA.BP.4784.01A.01R.1305.07	10.9388	23.4162	6.40624	30.6063	1.2917	25.8018	4.32508	13.9905	1.66191	0.0451953	9.57654	0.0607201	26.2404	2.37005	0.288734	61.9639	0.271317	2.46416	26.782	6.20508	0.122139	0.534133	0.193826	0.14432	4.60403	0.0287228	0.42794	0.0460536	217.244	15.8328	42.917	8.89119	0.467518	13.9215	1.81756	5.24445	0.560006	5.48668	1.29339	0.982777	3.48348	556.956	7.88152	6.35027	1.00393	9.34686	18.7895	6.58493	10.0617
TCGA.B0.5113.01A.01R.1420.07	9.77658	24.2128	3.74856	29.8674	1.22553	25.7915	3.35902	13.7806	1.5527	0.0412151	10.9091	0.0639888	26.1629	1.84295	0.275743	50.9208	0.24574	2.40215	25.8014	5.86868	0.067586	0.460297	0.181624	0.160214	5.01249	0.0284995	0.441966	0.0560146	223.528	16.0099	40.4496	8.34498	0.441346	14.1559	1.89518	4.97752	0.561304	5.62143	1.29358	1.03702	3.01572	741.246	7.96849	6.40386	0.984234	9.38333	17.1771	3.77563	9.94836
TCGA.A3.3378.01A.02R.1325.07	9.12819	25.5203	3.92545	29.4102	1.1636	25.8053	3.00139	13.1589	1.55282	0.036961	12.0985	0.0555195	29.6772	1.59799	0.241998	53.8083	0.229989	2.28691	25.4293	5.91899	0.0559605	0.43184	0.163984	0.205166	6.51831	0.0287596	0.503587	0.0612858	219.968	16.2163	47.597	8.71869	0.428457	13.1847	2.14009	4.53237	0.560296	5.88406	1.29369	1.04434	3.34924	725.811	8.5646	7.01094	0.985185	9.37092	18.3208	5.18477	11.7049
TCGA.B2.5636.01A.02R.1541.07	11.2884	21.9665	5.29207	28.1583	1.31723	25.7816	4.78763	14.2779	1.61827	0.0486469	8.75439	0.0706876	24.0382	2.66375	0.344531	60.7449	0.26893	2.61481	27.2144	6.05666	0.142503	0.558196	0.203124	0.132788	3.9438	0.0286878	0.443001	0.0441454	215.358	15.6985	39.3585	9.00249	0.451272	15.9306	1.70936	5.39214	0.561436	5.32441	1.29341	1.00178	3.5856	579.022	7.57696	6.17773	0.990997	9.3097	17.6006	4.15711	9.15325
TCGA.BP.4976.01A.01R.1334.07	9.43328	24.6349	3.52787	29.3939	1.205	25.7749	2.85398	13.6177	1.51654	0.0341821	11.2322	0.0663452	23.4928	1.52348	0.281041	48.0109	0.235765	2.30148	25.7773	5.78084	0.0646814	0.424415	0.171801	0.12003	3.7606	0.0280987	0.347546	0.0500593	212.814	15.3033	31.7932	8.05689	0.402241	13.5686	1.76877	6.01136	0.56232	5.61949	1.29373	1.01735	2.54528	964.953	7.93496	5.5155	0.994577	9.47331	17.0093	3.73782	7.97882
TCGA.B0.4696.01A.01R.1277.07	8.78828	31.553	5.62647	39.0453	1.38166	25.8272	2.84081	10.1769	1.75721	0.0230328	16.7305	0.0376727	20.5111	1.46801	0.266096	68.9037	0.211644	2.01573	25.4021	6.41242	0.048811	0.41747	0.108535	0.0611864	0.974038	0.0289693	0.468922	0.00707799	245.599	16.1198	23.2406	8.37119	0.387991	23.7551	1.46343	5.14809	0.559517	5.29219	1.29314	1.02763	2.81535	615.616	9.71566	4.77717	0.925339	9.02904	18.695	4.06981	12.5398
TCGA.BP.5181.01A.01R.1426.07	11.2316	22.4849	5.10896	28.8498	1.25968	25.7416	3.5776	16.4487	1.57432	0.0451596	9.24463	0.0785488	24.2515	2.22678	0.238737	49.6987	0.300502	2.40072	26.3564	5.97032	0.103446	0.486092	0.234263	0.182471	5.96353	0.0283979	0.415161	0.0771169	209.653	15.1044	40.3658	8.82528	0.418356	12.5565	1.84866	5.74088	0.563384	5.62796	1.29358	1.01664	3.29563	896.225	7.18276	5.85632	1.02969	9.46123	17.3419	3.76338	9.28847
TCGA.BP.4331.01A.01R.1289.07	11.5437	21.9174	4.25928	27.2496	1.31089	25.7265	3.90801	15.8057	1.53863	0.0435002	9.09723	0.0829606	19.9522	2.59013	0.290897	52.868	0.2784	2.51812	27.0403	5.86597	0.118576	0.506346	0.217164	0.12411	3.95536	0.0281686	0.37824	0.0542629	206.519	14.8486	32.478	8.33519	0.400116	12.5331	1.71729	5.8512	0.564012	5.33359	1.29354	1.00985	2.60131	1162.72	7.08109	5.16376	1.00679	9.45493	16.5431	3.37843	7.69883
TCGA.BP.4763.01A.01R.1289.07	7.95314	26.673	3.67871	27.9282	1.14855	25.7754	2.50009	11.0966	1.56299	0.0298268	13.2426	0.047892	33.0295	1.16825	0.234008	50.6431	0.221012	2.13199	25.1467	6.10206	0.0381785	0.393996	0.137712	0.143429	5.6532	0.0286888	0.415213	0.0430789	238.5	16.2559	43.1417	8.09261	0.484235	12.0687	2.03388	4.90275	0.557095	5.9912	1.2939	1.04276	3.00922	543.189	8.82498	7.69662	0.97131	9.44119	17.5627	7.07036	11.6189
TCGA.B0.5085.01A.01R.1334.07	12.7901	22.9545	7.11773	37.9952	1.15845	25.8426	3.28041	20.6687	1.57328	0.062925	8.77372	0.0813584	27.0857	2.2273	0.170194	44.5893	0.336576	2.37461	25.5494	5.83354	0.127941	0.484273	0.320699	0.354186	16.6488	0.0286804	0.541726	0.160109	195.489	15.346	65.5537	8.93073	0.474172	9.86783	2.12149	4.19226	0.560703	5.28596	1.29293	0.98424	3.20333	1010.73	6.12239	5.817	1.05468	9.37186	18.3762	5.30959	8.97979
TCGA.CW.5589.01A.01R.1541.07	11.2544	21.7811	5.18772	27.7294	1.25502	25.7542	3.91734	15.7623	1.57056	0.0470628	8.66979	0.0781384	24.643	2.32315	0.273105	52.6601	0.287887	2.49156	26.813	5.97491	0.123374	0.510341	0.227667	0.162956	5.12442	0.0284305	0.396799	0.0661356	210.961	15.1151	38.9862	8.83194	0.426599	13.3913	1.81715	6.09478	0.56323	5.54916	1.29363	1.01244	3.64595	752.074	7.00121	5.89243	1.0302	9.4604	17.523	3.8687	9.58893
TCGA.A3.3385.01A.02R.1420.07	8.7319	25.7502	2.29544	30.4796	1.20398	25.7852	2.58579	13.0686	1.46716	0.0330582	12.8061	0.0678119	22.3992	1.34193	0.305008	42.4872	0.214883	2.30796	24.9183	5.52477	0.0423381	0.392851	0.157866	0.129767	4.01745	0.0279837	0.366658	0.0612212	208.921	15.5287	31.9855	7.56203	0.389959	13.9328	1.88262	5.45115	0.562412	5.67257	1.29389	1.02879	1.92599	1060.05	8.39065	5.52626	0.964893	9.44857	16.2389	3.314	6.99596
TCGA.A3.3313.01A.02R.1325.07	8.78963	24.3345	3.43722	25.9871	1.13299	25.7876	2.83751	13.4233	1.50344	0.03274	11.1	0.0695069	27.6964	1.27411	0.317837	49.5633	0.219175	2.29913	25.4635	5.6797	0.0662941	0.409228	0.166854	0.169186	6.54455	0.0286158	0.407617	0.0693319	213.247	16.1558	43.7206	8.03523	0.399578	15.1591	2.01786	5.29236	0.560674	5.92445	1.2942	1.01531	3.49811	627.598	9.24524	7.19153	0.969065	9.4289	18.1411	5.18197	8.64517
TCGA.A3.3380.01A.01R.0864.07	10.9076	23.4108	5.39827	31.8761	1.25704	25.8018	3.81906	15.1636	1.6141	0.0473946	9.67345	0.0672621	26.1243	2.159	0.26083	53.0309	0.279914	2.4355	26.1811	6.02047	0.10121	0.501651	0.213401	0.1488	5.01615	0.0284264	0.39884	0.0554699	216.697	15.5693	41.2963	8.48562	0.443599	13.3676	1.83891	5.09836	0.56096	5.45776	1.29331	0.998119	2.86925	744.902	7.54972	5.74812	1.00372	9.37625	17.5032	4.41769	9.13594
TCGA.B0.5694.01A.11R.1541.07	10.4814	23.4336	5.37862	31.4546	1.14753	25.7897	2.92303	16.4743	1.55027	0.0457033	9.70405	0.0698357	29.5133	1.70125	0.19465	45.4025	0.291683	2.28734	25.6388	5.93898	0.0808806	0.446231	0.235379	0.22743	9.7639	0.0284812	0.443231	0.0981282	208.635	15.3677	51.183	8.71482	0.474067	11.1624	1.99261	4.83546	0.560173	5.6415	1.29328	1.00798	3.24926	754.063	7.13786	6.23939	1.03992	9.41737	17.674	4.8997	9.66605
TCGA.CZ.5453.01A.01R.1503.07	9.10214	24.9771	4.09423	30.65	1.14347	25.7743	2.41755	13.9969	1.52253	0.0344189	11.2261	0.0623127	28.1519	1.25915	0.214128	43.013	0.255348	2.16986	25.3096	5.90281	0.0538338	0.399403	0.184163	0.146143	5.78177	0.0283752	0.390618	0.0608625	209.922	15.2665	39.595	8.23193	0.413954	12.8526	1.85452	5.25074	0.561067	5.69613	1.29338	1.03416	2.88116	856.884	8.03682	5.90809	1.01266	9.39636	16.9487	3.83739	8.72188
TCGA.A3.3376.01A.02R.1420.07	10.9019	23.1707	5.79012	30.081	1.29392	25.788	4.14967	13.8643	1.63029	0.0440474	9.50756	0.0621388	24.8117	2.35565	0.290714	59.7268	0.268422	2.47085	26.9396	6.15934	0.116642	0.52702	0.191796	0.135697	3.95092	0.0288013	0.443881	0.0414567	220.819	15.7751	40.8946	8.95657	0.447375	15.178	1.80558	5.23734	0.560757	5.43801	1.29356	1.00489	3.3519	627.129	7.58438	6.23741	0.98686	9.30032	17.7515	4.41306	10.3006
TCGA.CJ.6031.01A.11R.1672.07	11.3276	23.552	8.70275	31.8295	1.15689	25.8111	3.44723	16.9951	1.63296	0.0483446	9.39514	0.0630338	31.5526	2.0708	0.182976	56.1362	0.304678	2.2917	26.0986	6.18415	0.12086	0.487728	0.241819	0.264498	9.9328	0.028891	0.480139	0.0797275	221.938	15.8058	58.1274	9.45995	0.487865	11.7368	2.08871	4.82495	0.559362	5.75964	1.29334	1.00239	4.4793	582.951	7.36174	6.80836	1.05427	9.39505	19.6275	6.71297	13.1603
TCGA.BP.4974.01A.01R.1334.07	12.6798	22.3576	6.86594	31.3763	1.37712	25.7951	5.41319	16.0511	1.68841	0.055337	8.77479	0.071909	23.0398	3.34233	0.302103	64.4745	0.300591	2.6181	27.0728	6.14511	0.180082	0.59483	0.231367	0.152023	4.25916	0.0288278	0.46178	0.0419261	221.342	15.5978	41.129	8.96876	0.428143	15.4646	1.77637	5.20306	0.56139	5.32188	1.29345	1.00517	3.60037	757.19	7.41778	5.91053	0.988766	9.30652	17.7712	4.036	10.1732
TCGA.A3.3387.01A.01R.1541.07	10.8185	23.246	5.10689	29.6151	1.30597	25.7431	3.63965	14.8182	1.60749	0.0414853	9.78819	0.0690972	23.5573	2.18151	0.25713	52.0313	0.289129	2.37909	26.4822	6.09559	0.0935596	0.490498	0.205779	0.140466	4.3833	0.0283268	0.369997	0.0586026	218.998	15.6852	37.3328	8.53113	0.422906	12.364	1.81241	5.42552	0.563098	5.7142	1.29357	1.00105	2.75612	902.78	8.12085	6.06099	1.01158	9.43162	17.4961	4.29521	9.79125
TCGA.B2.5633.01A.01R.1541.07	10.4059	22.6763	4.4711	27.0794	1.26767	25.7421	3.71203	14.0069	1.56824	0.0423322	9.64197	0.0672932	25.1893	2.19457	0.272453	53.7164	0.268986	2.44535	26.7293	6.05143	0.0885109	0.494563	0.194085	0.148572	5.3312	0.0285382	0.433681	0.0557131	220.871	15.6188	41.4371	8.72403	0.459526	12.3792	1.84658	5.09156	0.560791	5.54899	1.29354	1.02145	3.05242	717.684	7.59918	6.49404	0.996506	9.4126	17.059	4.51991	9.60578
TCGA.BP.4959.01A.01R.1334.07	10.7995	23.3958	5.29145	27.876	1.17099	25.7707	3.34209	17.2871	1.56088	0.0425669	10.0479	0.0771767	27.3847	1.97774	0.221892	53.052	0.277893	2.32896	25.7281	5.84177	0.0999027	0.455411	0.229441	0.276673	10.7076	0.0284798	0.432032	0.105333	224.671	16.0231	50.8031	9.1158	0.436133	10.4086	2.08584	5.11583	0.561805	5.90855	1.29379	1.0017	3.715	898.575	8.1178	6.96623	1.02589	9.58614	19.1392	6.66508	10.5503
TCGA.A3.3352.01A.01R.0864.07	9.73355	23.4738	3.42571	28.3378	1.22876	25.7584	3.20609	14.0354	1.52531	0.0407291	10.4634	0.0700667	25.4214	1.78377	0.274203	46.8622	0.25476	2.39964	25.8736	5.83174	0.064602	0.451488	0.189874	0.142102	4.79	0.0282757	0.394474	0.0588614	212.896	15.1317	36.1558	8.14239	0.410946	13.0163	1.83817	5.70414	0.562122	5.62006	1.29365	1.04178	2.70142	880.753	7.47897	5.86863	0.997183	9.45522	16.3284	3.36175	8.34283
TCGA.BP.4167.01A.02R.1325.07	12.9593	23.536	14.3534	35.2096	1.14059	25.8221	3.41488	20.3334	1.67585	0.0546538	8.86818	0.0654905	32.0935	2.3496	0.13885	56.6721	0.360217	2.22183	26.0421	6.29463	0.168683	0.498915	0.305157	0.429335	16.6009	0.0291427	0.592934	0.112509	218.003	15.8809	72.166	9.84278	0.518903	10.7724	2.15539	4.41201	0.558992	5.6322	1.29308	0.983068	5.50921	626.944	6.72423	6.87533	1.08184	9.37495	21.3538	9.0647	14.5531
TCGA.CZ.5466.01A.01R.1503.07	11.2388	21.658	5.45573	26.6867	1.13668	25.7578	3.22961	17.6486	1.50403	0.0459023	8.59995	0.0834855	26.8032	2.02328	0.215435	49.8894	0.286351	2.39076	26.5057	5.82567	0.123583	0.467034	0.250779	0.201362	8.51749	0.0284044	0.423096	0.0842316	205.324	14.9535	46.5984	8.75906	0.432067	11.4876	1.91682	5.36578	0.561588	5.60061	1.29332	1.0211	3.75755	839.1	7.1418	5.8606	1.05411	9.47215	17.7485	4.09817	8.99129
TCGA.BP.5202.01A.02R.1426.07	9.27552	24.567	3.87088	29.1659	1.15385	25.7764	2.60489	13.9476	1.50669	0.0336775	11.0121	0.0658223	25.7168	1.3569	0.250016	46.1962	0.240592	2.23714	25.6517	5.8043	0.063772	0.409589	0.178173	0.125752	4.53631	0.0282634	0.359976	0.0517463	212.482	15.2977	34.8218	8.13933	0.392212	13.946	1.80382	5.59485	0.562161	5.62242	1.29356	1.03144	2.8438	940.897	8.1643	5.54945	1.00368	9.41873	16.9516	3.41442	8.32232
TCGA.BP.4963.01A.01R.1334.07	10.2424	23.6842	4.5623	31.0437	1.22078	25.7696	3.07731	15.0413	1.56108	0.0417577	10.095	0.0687257	25.8981	1.75964	0.232476	46.1177	0.279809	2.32049	25.8597	5.9556	0.0747236	0.453008	0.209321	0.186491	7.09541	0.0285614	0.436082	0.0757702	219.354	15.5464	45.3023	8.64277	0.449386	11.8774	1.9158	5.10267	0.561477	5.64078	1.29351	1.02493	3.10164	796.482	7.51685	6.42453	1.01997	9.42829	17.1413	4.14831	9.66173
TCGA.A3.3362.01A.02R.1325.07	11.075	22.1007	4.77198	28.3576	1.27522	25.7618	3.99686	15.3818	1.57761	0.0469603	8.95575	0.0775126	24.2148	2.3003	0.292445	52.2734	0.281571	2.50957	26.6319	5.94324	0.113911	0.510183	0.220106	0.125835	4.28153	0.028262	0.363271	0.0537262	208.199	15.0735	35.3147	8.40256	0.410075	13.609	1.75304	5.76228	0.562382	5.46891	1.29352	1.00764	2.84656	877.936	7.43424	5.53593	1.0026	9.41761	16.7405	3.64059	8.11543
TCGA.AK.3427.01A.01R.0864.07	7.58813	25.2587	3.54893	23.9314	1.01928	25.7468	1.87127	12.8269	1.45744	0.0257931	11.8821	0.0628138	34.5118	0.762965	0.223106	41.3201	0.221184	2.01444	24.7932	5.77503	0.0420251	0.338776	0.158122	0.104998	4.54566	0.0279561	0.297167	0.0528907	183.27	14.7212	33.2265	6.9615	0.37405	14.8858	1.74083	6.0996	0.558538	6.07275	1.29348	0.995654	2.6556	698.038	9.01008	5.64692	0.992035	9.3837	17.3489	5.05823	6.43195
TCGA.B8.5551.01A.01R.1541.07	11.033	25.4426	6.63249	31.8418	1.20918	25.7846	3.10747	16.3698	1.60492	0.0361301	11.3536	0.0617765	23.8864	2.0402	0.195813	59.0376	0.270829	2.20436	25.9559	6.03319	0.0987694	0.449598	0.199808	0.277196	7.88239	0.0289145	0.537924	0.0708507	228.184	16.0923	49.9445	9.36787	0.431418	11.5978	2.04913	5.10284	0.562584	5.81331	1.29359	1.01757	4.32563	867.052	8.20246	6.77248	1.04505	9.46395	20.5272	6.56538	12.9463
TCGA.MM.A84U.01A.11R.A37O.07	13.7383	21.532	9.19345	34.1976	1.19994	25.8004	3.81738	21.5378	1.61468	0.0641648	7.6915	0.0915739	26.5993	2.59881	0.181158	48.3564	0.372184	2.41902	26.23	5.97943	0.19652	0.522075	0.353053	0.308151	13.8265	0.0285779	0.468237	0.144478	199.896	15.2842	58.3028	9.20733	0.4631	10.1561	1.96948	4.75001	0.562144	5.3813	1.29299	0.972302	3.75799	1000.12	6.36522	5.86702	1.07063	9.4243	18.7778	5.47913	9.62525
TCGA.B2.5633.01B.04R.A277.07	7.53866	28.2817	2.57431	34.2262	1.24654	25.8904	3.29311	8.2468	1.60476	0.0346592	14.7647	0.0384212	31.2825	1.34438	0.390892	56.9364	0.178575	2.3959	25.1494	6.04012	0.0319593	0.445897	0.104977	0.14823	4.62483	0.0289422	0.484863	0.0399433	253.576	18.5404	51.899	8.3167	0.536866	13.43	2.34059	3.75253	0.555475	5.93146	1.2941	1.0328	2.33744	360.652	9.90418	9.56387	0.910672	9.34466	18.3882	9.26745	12.2783
TCGA.AK.3443.01A.02R.1325.07	7.57665	27.2209	2.44741	29.1616	1.09173	25.8431	2.29658	10.923	1.46307	0.0278986	13.9336	0.0534461	28.4229	0.949687	0.328252	47.4682	0.178861	2.21103	24.7073	5.56704	0.0376281	0.366405	0.125367	0.103611	3.23557	0.0281788	0.342602	0.0418184	197.765	15.9055	32.7951	7.39695	0.361549	16.3837	1.90512	5.52855	0.559714	5.95568	1.2938	1.01599	2.19255	734.583	9.79805	6.04889	0.947118	9.34722	17.7701	4.70592	6.87287
TCGA.B0.5110.01A.01R.1420.07	9.94038	23.7099	4.18146	27.0557	1.26052	25.7621	3.71149	13.3547	1.57676	0.0387897	10.579	0.0633799	25.3207	2.05752	0.297782	57.3992	0.245959	2.42297	26.4114	5.99384	0.0811743	0.481353	0.174097	0.129629	3.96109	0.0285719	0.414043	0.0414227	223.714	15.742	36.9663	8.46291	0.417953	14.6784	1.82249	5.30677	0.561069	5.6445	1.29374	1.03013	3.07246	755.295	8.24963	6.34677	0.972505	9.3755	17.0996	3.96131	9.75119
TCGA.AK.3447.01A.01R.1766.07	7.28188	27.7813	4.29939	28.7573	0.936234	25.8001	1.43615	13.4071	1.45555	0.0249099	13.651	0.0511798	41.1476	0.601878	0.145173	38.6269	0.222093	1.83318	23.8431	5.83495	0.0313048	0.304126	0.158501	0.165126	10.0497	0.0280925	0.31272	0.0852646	190.7	14.9091	49.4717	7.36731	0.437992	9.48029	2.15443	5.26675	0.55442	6.31228	1.29344	0.971525	2.32179	623.302	8.26019	6.17432	1.01729	9.48941	18.8262	13.8653	8.1361
TCGA.BP.4351.01A.01R.1289.07	12.4945	21.4979	5.60791	31.8379	1.34802	25.7911	5.0008	16.2676	1.63175	0.0624218	8.22855	0.0779658	23.6999	3.11592	0.292457	54.4675	0.310333	2.66968	26.9372	6.03754	0.149864	0.583467	0.251093	0.153061	5.57736	0.028479	0.428843	0.0624937	211.408	15.3771	43.9919	8.60404	0.464805	12.5692	1.77427	4.74456	0.561287	5.1609	1.29299	0.985854	2.72012	794.116	6.85127	5.58224	1.0075	9.33435	16.8961	4.23445	8.37077
TCGA.A3.3323.01A.02R.1325.07	10.7116	23.0468	4.45547	30.9951	1.3192	25.7962	4.38335	13.9036	1.62209	0.0511018	9.6925	0.0653905	25.8457	2.44035	0.307713	54.3696	0.271175	2.56517	26.3859	6.04241	0.0911367	0.532953	0.199301	0.172861	5.48774	0.0286224	0.46141	0.0651678	216.988	15.9389	46.0561	8.88541	0.470195	13.4492	1.96613	4.79386	0.560782	5.48669	1.29353	1.00421	2.90056	599.688	7.37628	6.44885	0.987353	9.35288	17.4301	4.81669	9.94605
TCGA.A3.3320.01A.02R.1325.07	10.0706	23.581	3.29144	28.4123	1.29541	25.7723	3.85162	13.3672	1.54768	0.0419911	10.6858	0.0672814	22.9393	2.20857	0.330809	53.8233	0.239868	2.52461	26.2898	5.83391	0.0741349	0.488422	0.175293	0.123305	3.69424	0.0282893	0.387812	0.0478781	217.994	15.6839	34.5652	8.19843	0.414	13.4595	1.85725	5.27102	0.56225	5.55884	1.29375	1.02781	2.36983	919.755	8.09618	5.95547	0.970582	9.4194	16.4662	3.59792	8.48698
TCGA.AK.3434.01A.02R.1277.07	10.9918	23.7082	6.10119	31.9767	1.20872	25.7856	3.3208	16.4433	1.60315	0.0458973	9.86196	0.0675897	27.6887	2.01451	0.202999	50.4091	0.299134	2.31218	25.8779	6.05257	0.093273	0.472642	0.231282	0.205957	7.81816	0.0285932	0.447229	0.0762694	216.487	15.4061	48.5117	8.98656	0.466635	11.7301	1.98658	4.97254	0.560569	5.60287	1.29344	1.00361	3.29288	724.273	7.21264	6.08159	1.03098	9.41114	17.9607	5.27223	10.5126
TCGA.CZ.5468.01A.01R.1503.07	12.2944	24.5987	9.41801	26.5265	1.31171	25.7362	4.63457	17.0469	1.72001	0.0390209	11.0514	0.0612748	24.8571	3.40787	0.203674	84.0993	0.292563	2.30636	26.7403	6.33849	0.154606	0.528664	0.204839	0.172684	5.0494	0.0287962	0.51202	0.0330714	230.767	15.8391	42.8165	9.08614	0.406703	12.4965	1.83575	4.06255	0.56005	5.81337	1.29314	0.978684	3.34946	976.935	9.90105	5.93863	0.993913	9.31228	20.0475	9.16755	12.1452
TCGA.B2.4102.01A.02R.1325.07	10.0482	23.2177	3.62945	27.8555	1.26094	25.752	3.45045	13.8903	1.53657	0.0401979	10.2224	0.0700108	23.6444	1.97697	0.292965	50.1999	0.253734	2.43725	26.3094	5.87528	0.0754901	0.469644	0.186424	0.152026	5.08992	0.0283468	0.40927	0.0652826	214.573	15.5623	38.413	8.40781	0.427485	12.359	1.88732	5.44062	0.56231	5.58589	1.29379	1.02057	2.738	880.667	7.58581	6.28107	0.988719	9.46873	16.9227	4.10668	8.6365
TCGA.CW.5580.01A.01R.1672.07	9.1532	25.1461	3.74003	29.1121	1.22806	25.7571	2.91841	12.9505	1.56287	0.0348967	11.8084	0.0587031	26.8019	1.57903	0.247326	49.1386	0.247764	2.25745	25.589	5.99822	0.0524443	0.429314	0.166685	0.142193	4.9564	0.0283959	0.389201	0.0532835	228.473	15.8982	38.1476	8.24654	0.43255	11.8506	1.91628	5.09447	0.56109	5.82888	1.29371	1.03401	2.58854	872.769	8.47374	6.54927	0.988113	9.45705	17.024	4.5339	10.0144
TCGA.CZ.5986.01A.11R.1672.07	7.5646	26.796	2.15745	28.4057	1.18142	25.7808	2.39741	10.2029	1.48118	0.0285433	13.9957	0.0522311	26.8883	1.0854	0.317904	44.5761	0.193875	2.23218	24.9492	5.74119	0.030491	0.378793	0.12364	0.117101	3.47828	0.0283319	0.385308	0.0422136	228.402	16.1532	32.6042	7.92887	0.418127	14.6905	1.95264	5.44249	0.56113	5.90655	1.29407	1.0729	2.44628	698.118	9.02347	6.71131	0.957237	9.43826	16.3857	3.57332	9.4237
TCGA.AK.3445.01A.02R.1277.07	12.4672	22.0069	5.594	27.0714	1.30207	25.737	4.56306	17.2235	1.59274	0.0514255	9.18889	0.0768532	23.2718	3.39538	0.236237	61.8384	0.298938	2.54138	27.0003	6.02145	0.138002	0.544976	0.238406	0.149475	5.39543	0.0284507	0.476092	0.0489563	209.614	14.9377	40.3568	8.56051	0.454377	11.5011	1.78409	4.44863	0.560414	5.23675	1.29306	0.993376	2.61039	1030.29	7.10278	5.26301	0.995992	9.32831	16.8952	5.07207	9.12768
TCGA.BP.4176.01A.02R.1289.07	9.19637	24.2695	3.88192	26.2722	1.18966	25.748	3.09217	13.601	1.55636	0.0375369	11.2645	0.0620544	30.2615	1.6573	0.239897	50.9938	0.25224	2.29359	25.584	5.98417	0.0564468	0.436452	0.178091	0.18935	7.29388	0.0285304	0.421145	0.06889	230.319	15.9015	44.6102	8.7967	0.465536	11.4881	2.09941	4.98554	0.560063	5.93696	1.29391	1.03587	3.22318	644.95	8.13087	7.10823	0.995428	9.49701	17.4247	5.90107	11.8587
TCGA.BP.4158.01A.02R.1289.07	9.52548	24.8791	4.12419	32.242	1.20701	25.7868	2.83415	13.6346	1.55812	0.0384736	11.1324	0.0597696	26.8865	1.55263	0.231057	45.9121	0.258973	2.26806	25.5814	5.97803	0.0577569	0.434227	0.182929	0.155501	5.96789	0.0284924	0.424059	0.0623254	215.398	15.5736	44.0003	8.29791	0.450277	12.2794	1.94438	4.80386	0.559807	5.62303	1.29345	1.018	2.51492	733.28	7.7853	6.14633	0.997209	9.37107	17	4.54933	8.94307
TCGA.A3.3347.01A.02R.1325.07	11.9829	22.5649	6.10104	29.1207	1.38812	25.7521	5.01992	14.9862	1.67252	0.0502669	9.3009	0.0662884	23.5933	3.29109	0.275624	63.9369	0.298737	2.55438	27.1663	6.2539	0.131315	0.575175	0.212212	0.198963	5.28831	0.0289314	0.507022	0.0554433	233.365	16.244	46.9086	9.243	0.482309	12.8666	1.9797	4.89274	0.561745	5.70113	1.29375	1.00317	3.74904	596.231	7.98465	7.19154	1.00665	9.37559	18.7679	6.12068	13.4611
TCGA.BP.4999.01A.01R.1334.07	9.94095	24.5022	4.80457	31.4722	1.25437	25.7854	3.34844	13.4777	1.60774	0.0403253	10.7372	0.0585114	26.7452	1.84749	0.250106	51.9046	0.264493	2.332	26.0163	6.11005	0.0713925	0.470249	0.182548	0.162601	5.56384	0.0287962	0.463379	0.055069	222.902	15.9201	45.7767	8.70477	0.461215	13.3802	1.93222	4.80394	0.559603	5.59353	1.29362	1.01507	2.95115	648.292	7.75079	6.72936	0.981448	9.33333	17.3814	4.89743	10.215
TCGA.CJ.4903.01A.01R.1426.07	10.2112	23.7566	4.31135	30.4651	1.19664	25.7848	3.20186	15.7266	1.55771	0.044335	10.3174	0.0719269	27.6359	1.78966	0.235239	46.944	0.274294	2.35089	25.4668	5.84833	0.0735507	0.4513	0.216312	0.235046	8.34312	0.0285369	0.454035	0.0931509	220.856	15.8598	47.2302	8.70486	0.452701	12.4647	2.01005	5.03021	0.561989	5.72669	1.29367	1.02482	3.46051	761.467	7.62099	6.64337	1.01575	9.45975	17.6419	4.38174	10.4852
TCGA.BP.4975.01A.01R.1334.07	9.69606	24.9415	4.40424	32.7741	1.20381	25.8133	3.08729	14.0971	1.58331	0.0407812	11.0567	0.0613426	27.9035	1.60745	0.24687	48.2714	0.257066	2.30664	25.3992	5.93642	0.0653637	0.44554	0.188534	0.146453	5.13289	0.0283578	0.377457	0.0604098	213.5	15.602	39.4506	8.45396	0.424569	13.1499	1.92184	5.17654	0.561087	5.63211	1.29353	1.01323	2.63316	841.861	7.80871	5.81275	0.996443	9.39222	17.2415	4.31217	9.39231
TCGA.BP.4338.01A.01R.1289.07	10.9164	24.2238	8.97957	28.8422	1.16301	25.7332	2.8488	18.7138	1.64358	0.0367278	10.1019	0.0741151	29.8426	1.66218	0.163805	51.0797	0.334593	2.08297	25.4141	6.16076	0.103743	0.426972	0.254587	0.326018	13.1842	0.0286256	0.439673	0.113354	226.502	16.2535	54.858	9.01763	0.437697	10.2312	1.96861	4.66483	0.562456	6.26552	1.29331	0.981482	4.58947	864.703	9.62056	7.45916	1.06995	9.51414	20.6427	8.51661	12.1516
TCGA.A3.3317.01A.02R.1325.07	10.7822	22.7976	4.78723	28.0988	1.29658	25.768	4.20975	14.2725	1.60263	0.0446059	9.58994	0.0685457	24.5315	2.40221	0.305562	57.7664	0.266227	2.50971	26.7163	6.02793	0.106549	0.518733	0.196203	0.164562	5.75179	0.0286108	0.421672	0.057974	235.208	16.4373	44.21	8.76834	0.451365	12.425	1.93056	4.96248	0.561266	5.65412	1.29372	1.01482	3.26782	700.112	8.40664	7.15048	0.987475	9.46649	18.0321	5.24203	10.3187
TCGA.CJ.5689.01A.11R.1541.07	11.0088	23.7529	8.06382	30.8981	1.1851	25.796	3.5461	16.1442	1.64794	0.0464993	9.72301	0.060966	31.5294	2.09754	0.191557	57.2197	0.300929	2.29342	26.0985	6.23984	0.107597	0.48986	0.227018	0.249057	9.38295	0.0290241	0.504328	0.0692907	225.776	15.791	55.4697	9.4223	0.480385	11.9197	2.05446	4.83725	0.559494	5.73361	1.29351	1.01404	4.59529	624.843	7.52332	7.0672	1.03489	9.39391	19.1143	6.74608	13.3398
TCGA.CW.5584.01A.01R.1541.07	11.3357	21.6283	5.44734	26.2452	1.23438	25.7049	3.38631	16.9039	1.54738	0.0428551	8.6573	0.0837245	24.1613	2.18694	0.223856	49.0909	0.311018	2.36724	26.7588	6.00147	0.114525	0.478663	0.244367	0.208922	7.62384	0.0285894	0.450488	0.0891556	211.272	15.0293	43.7992	8.91285	0.432711	11.8324	1.82898	5.86494	0.563361	5.64792	1.2937	1.02064	3.95352	874.201	6.90556	6.46304	1.03884	9.48415	17.3511	3.95121	9.72887
TCGA.B8.A54E.01A.11R.A266.07	7.80516	21.8985	2.79541	14.9622	1.03572	25.6705	2.51548	12.0365	1.38892	0.0267552	10.2577	0.0726643	32.3492	1.13387	0.314947	53.0358	0.198037	2.27819	26.5332	5.69291	0.0595463	0.383185	0.146948	0.116451	5.14683	0.0283084	0.363127	0.0474327	194.612	14.9644	37.2677	7.58171	0.349782	14.6422	1.86269	6.08255	0.558642	6.21228	1.29402	1.04844	3.49999	601.985	9.47153	7.10547	0.961333	9.48616	17.1656	4.65181	6.50546
TCGA.BP.5178.01A.01R.1426.07	11.7038	23.6619	10.1894	32.2583	1.11183	25.7808	2.87183	20.5182	1.62529	0.0477401	9.3768	0.0736167	33.2602	1.82241	0.137297	48.3408	0.357708	2.13708	25.3056	6.12777	0.112493	0.44363	0.303948	0.518829	22.899	0.0290107	0.578848	0.16057	218.079	15.7607	73.2161	9.65791	0.505063	9.85106	2.15022	4.47092	0.559942	5.95597	1.29324	0.996521	5.32789	676.007	7.40248	7.53947	1.09072	9.45366	20.1603	7.92354	13.089
TCGA.B2.5639.01A.01R.1541.07	9.43874	23.2727	4.20991	25.0039	1.11194	25.6871	2.20563	16.0566	1.46735	0.0319618	10.2139	0.0783532	27.0676	1.27433	0.185031	40.7831	0.281008	2.1133	25.6554	5.84715	0.0613211	0.381611	0.213741	0.192727	9.26856	0.0282273	0.382796	0.100362	213.843	14.9825	41.7867	8.39575	0.413122	9.9368	1.86002	5.82022	0.562905	5.9525	1.29361	1.03838	3.39576	1011.26	7.67693	6.44207	1.05032	9.59046	17.0912	4.06321	8.86065
TCGA.CZ.4861.01A.01R.1305.07	8.57162	26.8997	3.50006	34.0751	1.11948	25.8428	2.33751	12.6252	1.51252	0.0330672	12.904	0.0528462	28.3047	1.15561	0.23203	45.4369	0.217348	2.17513	24.889	5.78946	0.0443946	0.388446	0.154514	0.153467	5.12856	0.0282032	0.360482	0.0627007	216.214	16.201	40.2578	8.12245	0.424099	11.8737	2.09784	5.00039	0.560843	5.92519	1.29361	1.0188	2.39735	865.472	8.82749	6.08056	1.00997	9.45337	18.4521	5.17969	9.81908
TCGA.BP.4982.01A.01R.1334.07	10.2079	23.4522	4.25883	29.805	1.27813	25.7821	3.81054	13.4455	1.58841	0.0442527	10.1189	0.0628819	25.6987	2.12952	0.290234	53.4744	0.258952	2.47101	26.3821	6.0273	0.0804838	0.498607	0.185633	0.14515	4.49837	0.0285551	0.420548	0.0543989	216.837	15.7158	40.6255	8.63073	0.444901	13.5598	1.90603	5.1751	0.561067	5.58138	1.29367	1.01622	2.7723	714.318	7.59543	6.3185	0.985768	9.36518	17.0514	4.18378	9.70744
TCGA.A3.3325.01A.01R.0864.07	10.1535	22.8407	4.42375	29.0933	1.22079	25.7373	2.98557	15.21	1.54601	0.0410657	9.50176	0.0750911	25.9635	1.6719	0.235024	43.1659	0.29257	2.31335	25.9809	5.9588	0.0749673	0.447434	0.2194	0.137757	5.58175	0.0283315	0.385778	0.0628081	210.767	14.8911	38.3746	8.28685	0.433773	12.6294	1.72058	5.4467	0.561534	5.49744	1.29329	1.0216	2.79009	832.381	7.26038	5.69327	1.01875	9.39607	16.1086	3.40272	8.04429
TCGA.B0.5096.01A.01R.1420.07	9.31748	25.502	4.02295	26.4451	1.18635	25.7635	3.12124	13.6007	1.5583	0.0340486	12.4743	0.0573288	28.0586	1.79793	0.23585	59.2177	0.231646	2.26315	25.6227	5.9473	0.0593687	0.43212	0.161625	0.196536	6.04366	0.0286081	0.474859	0.0571882	220.43	16.3068	44.2394	8.6053	0.431336	11.7965	2.07114	4.68385	0.559778	6.05929	1.29381	1.01928	3.077	830.73	9.34699	7.40362	0.978636	9.43642	18.9433	7.52673	11.0865
TCGA.A3.3308.01A.02R.1325.07	10.922	23.5674	5.94427	29.4813	1.25972	25.7756	3.75598	14.925	1.61396	0.0406384	9.8764	0.065648	24.4694	2.19656	0.261071	58.6205	0.27134	2.37902	26.6025	6.08115	0.114436	0.495372	0.198877	0.126671	4.53772	0.0286612	0.416544	0.0391752	223.073	15.5273	39.3152	8.57159	0.414833	13.5946	1.74185	5.00035	0.560562	5.45982	1.29336	1.00878	3.09865	870.488	8.17937	5.93964	0.987985	9.34299	17.4923	4.51084	9.29584
TCGA.AS.3778.01A.01R.A32Z.07	12.7736	21.0183	5.18495	29.2345	1.35658	25.7504	4.83977	17.2013	1.59771	0.0571619	8.12432	0.0896615	21.2991	3.21006	0.294158	53.7634	0.3142	2.6524	27.0873	5.94139	0.160653	0.56713	0.259961	0.145017	4.50548	0.0281902	0.388587	0.0675815	201.705	14.8864	36.2071	8.65912	0.411892	12.8844	1.70635	5.64241	0.564187	5.328	1.29327	0.992625	2.73177	1019.4	6.85884	5.19783	1.01899	9.41626	16.7163	3.37482	7.72046
TCGA.BP.5182.01A.01R.1426.07	12.3634	22.0423	7.51092	30.2796	1.23833	25.7994	4.4214	17.6303	1.63243	0.055046	8.45306	0.076645	26.8046	2.69697	0.242363	58.7015	0.307444	2.5028	26.6545	6.04552	0.174679	0.54252	0.259025	0.256201	7.90064	0.028745	0.455191	0.0886237	218.011	15.9661	51.2102	9.60858	0.445552	13.2316	2.02867	5.33152	0.562808	5.69203	1.2936	0.995666	4.63745	664.927	7.40168	6.52422	1.04402	9.44059	19.7021	5.39201	12.2999
TCGA.EU.5905.01A.11R.1672.07	12.02	21.95	5.8995	27.0913	1.31781	25.763	5.16027	16.5159	1.64807	0.0537207	8.94731	0.0775272	25.7696	3.15031	0.287208	63.473	0.295885	2.59433	26.7347	6.05247	0.149799	0.564052	0.234849	0.207241	6.1465	0.0286246	0.475605	0.0638022	226.931	15.9763	45.0461	9.06575	0.486798	13.4806	1.85613	5.03984	0.561249	5.56146	1.2936	0.986754	3.88608	619.529	7.70482	6.60806	1.0028	9.43108	18.5107	6.04784	11.0351
TCGA.B0.4834.01A.01R.1305.07	7.48299	26.8714	3.92526	28.7187	1.02641	25.8492	2.16769	11.3465	1.52198	0.0286845	12.8066	0.0495492	38.0032	0.809949	0.252217	47.9132	0.199896	2.08716	24.625	5.86688	0.0423541	0.36396	0.138807	0.157376	6.26779	0.0287493	0.395005	0.0561335	209.063	16.6468	49.4401	7.97084	0.419922	16.0768	2.0677	4.78116	0.556936	6.19985	1.29369	1.00826	3.44	447.779	9.97217	7.72007	0.970579	9.28707	19.2563	6.83995	9.5534
TCGA.A3.3307.01A.01R.0864.07	9.04456	24.8696	3.82364	28.3794	1.19608	25.7541	2.70608	12.9243	1.53615	0.0325039	11.4378	0.06045	26.0921	1.41748	0.252405	47.9834	0.242284	2.22647	25.7691	5.95479	0.0563747	0.416594	0.16535	0.108244	3.97863	0.0282739	0.357137	0.0417772	217.865	15.2538	33.1199	7.99215	0.410784	12.9438	1.76711	5.51918	0.561	5.6321	1.29357	1.03038	2.54007	907.213	8.19558	5.72337	0.989502	9.42205	16.5461	3.98048	8.51684
TCGA.B0.4816.01A.01R.1503.07	10.6351	23.3012	5.39177	30.9996	1.19189	25.7985	3.29044	15.3204	1.56373	0.0433703	9.54465	0.0681406	26.2264	1.86009	0.242683	50.6606	0.27119	2.36695	26.2457	5.95128	0.100461	0.471637	0.21222	0.15564	6.10914	0.0285135	0.418837	0.0633841	206.808	15.3161	43.7452	8.74942	0.44285	12.7241	1.88628	4.99136	0.56086	5.42902	1.2933	1.00034	3.05949	775.776	7.35733	5.66267	1.02024	9.35653	17.6559	4.64297	9.01511
TCGA.A3.3367.01A.02R.1420.07	9.04466	24.529	3.37397	30.6917	1.19301	25.7727	2.6523	13.2398	1.52038	0.0367407	11.0631	0.0640547	26.7526	1.35468	0.253303	41.8951	0.250791	2.27148	25.4086	5.8587	0.0506541	0.415921	0.178974	0.15961	5.91661	0.0283497	0.394321	0.0745108	215.413	15.5747	41.0706	8.32343	0.435724	12.465	1.96653	5.31956	0.561743	5.73694	1.29366	1.0302	2.70118	725.221	7.72201	6.2166	1.00908	9.44337	16.9743	4.0271	9.22319
TCGA.AK.3454.01A.02R.1277.07	14.8486	22.6353	10.959	36.8592	1.29807	25.8243	4.94645	20.8511	1.7145	0.0722033	8.49058	0.0750912	25.9261	3.771	0.181169	60.3331	0.372544	2.49914	26.4161	6.18956	0.214973	0.589923	0.325694	0.402707	15.617	0.0292424	0.660169	0.108176	224.771	15.9548	72.2137	9.74015	0.533629	9.88897	2.09828	3.91991	0.559605	5.25365	1.29304	0.972423	4.12542	766.507	6.32847	6.7653	1.04218	9.34923	19.5435	8.64185	12.7168
TCGA.BP.4344.01A.01R.1289.07	10.3844	23.6643	5.19859	29.744	1.25401	25.7803	3.67467	14.0157	1.60667	0.0422441	10.08	0.0619612	26.4512	2.07523	0.261301	55.547	0.266952	2.3942	26.4018	6.10106	0.0901121	0.491644	0.191135	0.144064	4.91297	0.0287747	0.4491	0.0462187	220.48	15.6387	42.7782	8.69183	0.457479	13.9308	1.86153	5.03557	0.559595	5.45604	1.29354	1.01351	3.15073	654.676	7.44577	6.26934	0.98502	9.32455	17.3739	4.80293	10.1723
TCGA.BP.5175.01A.01R.1426.07	12.0105	24.144	9.05781	35.8198	1.05958	25.835	2.66596	22.0802	1.57095	0.0526752	9.66576	0.0755783	32.7532	1.77543	0.128568	45.8448	0.337458	2.15787	24.8888	5.87972	0.109699	0.42983	0.322698	0.566454	30.398	0.0288691	0.622817	0.186884	207.582	15.5181	77.8983	9.54849	0.517787	8.79819	2.23555	4.0086	0.558423	5.61573	1.293	0.989653	4.40666	822.986	6.68122	6.67838	1.08342	9.44752	19.975	8.76882	11.0081
TCGA.A3.3331.01A.02R.1325.07	9.65418	24.4453	3.90845	30.0447	1.23686	25.772	3.13831	13.3669	1.55763	0.038445	11.0438	0.0609366	25.6573	1.76359	0.256538	49.7338	0.251675	2.33614	25.926	5.9715	0.0627515	0.451528	0.176598	0.172732	5.58795	0.0286426	0.459052	0.063126	218.997	15.887	43.1735	8.62139	0.440385	12.8743	1.98718	5.06703	0.561431	5.73181	1.29377	1.03365	3.01484	732.628	8.0138	6.75943	0.993086	9.40432	17.4134	4.43891	10.1074
TCGA.BP.4174.01A.02R.1289.07	9.09194	23.7369	3.59796	22.4303	1.17762	25.658	2.50888	14.176	1.48942	0.0296655	11.1999	0.0702594	25.8874	1.48574	0.214332	47.1452	0.259146	2.16231	25.9544	5.93917	0.0539941	0.396366	0.178101	0.145788	5.43456	0.0282142	0.374004	0.0582698	219.057	14.9246	34.5864	8.27603	0.395779	11.0605	1.81874	5.74691	0.562399	6.01562	1.29375	1.04871	2.94912	1048.87	8.37587	6.29599	1.01152	9.53856	16.5316	3.93851	9.35582
TCGA.BP.4977.01A.01R.1334.07	10.1525	22.8557	4.38713	28.565	1.23856	25.7189	3.01251	15.2842	1.55685	0.0413678	9.64026	0.0748069	26.4055	1.73689	0.223743	42.9375	0.303097	2.30032	25.9116	6.01248	0.0694793	0.448264	0.222051	0.222653	8.28748	0.0284124	0.431076	0.111231	211.88	15.5107	46.7904	8.70635	0.453212	10.8337	1.93219	5.32178	0.562638	5.89984	1.29357	1.01208	3.11973	752.502	7.54926	6.92734	1.03385	9.48894	17.3487	4.62548	9.56541
TCGA.B2.5633.01A.01R.A277.07	5.86306	31.4954	2.30525	31.7851	1.00092	25.8497	1.45372	7.76478	1.47817	0.0218438	18.2792	0.0333239	42.8574	0.518674	0.202431	40.7719	0.166395	1.8751	23.4994	5.98994	0.0147434	0.301304	0.091781	0.172857	7.11028	0.0288098	0.438609	0.0503032	241.972	17.4381	53.3277	7.44804	0.554212	10.9256	2.42866	4.44753	0.552213	6.60581	1.29429	1.06302	2.51674	345.584	9.98608	10.4457	0.950496	9.45995	18.21	12.2125	12.0826
TCGA.BP.4353.01A.02R.1289.07	8.62822	26.5585	3.97939	31.9287	1.2012	25.8323	3.06443	11.3154	1.60345	0.0353006	12.7081	0.0477592	30.4505	1.45785	0.2724	54.8425	0.22032	2.27473	25.3983	6.07515	0.0491969	0.438381	0.143002	0.135276	4.22553	0.028699	0.41272	0.0384118	234.787	16.4637	41.9995	8.30502	0.474012	14.0694	2.04112	4.80747	0.557965	5.80121	1.29382	1.02598	2.79931	525.224	8.69818	6.94808	0.967262	9.35236	17.8487	5.93	11.6728
TCGA.A3.A6NN.01A.12R.A33J.07	11.099	22.8157	4.93792	30.2931	1.31417	25.7569	3.8309	14.6794	1.59382	0.0444353	9.41163	0.0694404	22.6443	2.34898	0.272537	52.3911	0.284307	2.45654	26.7766	6.06132	0.102426	0.509336	0.207116	0.133097	4.15424	0.0285392	0.421876	0.0491472	217.82	15.2989	37.5036	8.7724	0.437408	13.8285	1.74962	5.3713	0.562679	5.33198	1.2934	1.01179	2.95673	790.239	7.17632	5.60953	1.00575	9.35105	16.8815	3.65632	9.44134
TCGA.BP.4332.01A.01R.1289.07	10.0244	23.6805	4.4558	30.0168	1.24476	25.7841	3.46708	13.845	1.58241	0.0412907	10.1377	0.0652787	26.0172	1.83727	0.282028	50.952	0.260381	2.39438	26.116	5.98235	0.0807308	0.473773	0.189574	0.123833	4.61259	0.0283799	0.382383	0.0479609	219.081	15.6445	38.8171	8.3281	0.43285	13.1413	1.8015	5.00226	0.560386	5.51252	1.29332	1.00766	2.5912	737.59	8.13024	5.91968	0.988333	9.38102	17.0829	4.52948	8.43756
TCGA.AK.3460.01A.02R.1277.07	9.63717	25.1093	4.66541	32.6568	1.19522	25.8017	2.90668	13.8624	1.579	0.0387531	11.1604	0.0582671	27.9041	1.57076	0.226151	48.3679	0.259136	2.25589	25.5534	6.0143	0.0630531	0.438596	0.184309	0.151955	5.68146	0.0285079	0.403054	0.0565183	220.664	15.7375	43.0581	8.38093	0.455377	12.2858	1.96989	4.82614	0.559818	5.6008	1.29346	1.0093	2.66949	741.284	7.85543	6.02108	1.0011	9.37966	17.58	5.24819	10.0927
TCGA.BP.4325.01A.02R.1289.07	8.86581	25.0764	2.91544	30.0349	1.19407	25.7807	2.66046	12.7013	1.49544	0.034186	11.8199	0.0625511	24.6999	1.37498	0.280614	44.3892	0.226911	2.29524	25.4426	5.74546	0.048637	0.410172	0.161478	0.140239	4.73136	0.0282437	0.384437	0.0609766	216.536	15.7511	36.8605	8.00892	0.414491	12.632	1.94565	5.38615	0.562287	5.74741	1.29374	1.04061	2.49902	856.561	8.30265	6.12091	0.996347	9.46789	16.9751	3.78962	8.6003
TCGA.BP.4770.01A.01R.1503.07	10.6709	28.6328	11.0293	37.9336	1.23145	25.8892	3.66543	13.4525	1.76726	0.0346698	13.2855	0.0405585	27.6494	2.1749	0.201893	84.2731	0.23851	2.16626	26.0353	6.45272	0.106746	0.489535	0.152227	0.112827	2.42182	0.0293921	0.562294	0.01286	227.113	15.8026	38.8613	9.26385	0.418957	19.8765	1.8033	4.43672	0.556373	5.3248	1.29308	1.00325	3.95039	613.392	8.61595	5.07107	0.968005	9.01923	20.7138	6.68163	14.5522
TCGA.A3.A8OU.01A.11R.A37O.07	12.8201	20.8972	5.61793	28.4338	1.31007	25.7159	4.04462	18.3593	1.56804	0.0520421	8.01026	0.0946829	21.2151	2.87589	0.238612	49.5134	0.336172	2.51018	27.0382	5.95805	0.152491	0.527451	0.279923	0.148574	5.5524	0.0283228	0.418042	0.0716543	194.54	14.4357	37.6363	8.56126	0.40921	12.202	1.6743	5.37162	0.563707	5.20153	1.29312	0.996129	2.74606	1220.46	6.40084	4.94373	1.02484	9.36006	16.265	3.30563	7.59085
TCGA.B2.4099.01A.02R.1188.07	8.73229	23.9449	3.62353	26.6186	1.11804	25.7151	2.12541	13.8746	1.46639	0.0306852	10.6742	0.0688954	27.5092	1.09682	0.211415	39.1314	0.257724	2.12217	25.5593	5.86049	0.0499886	0.376441	0.184716	0.104614	4.72123	0.0279554	0.316455	0.0569779	195.376	14.1543	31.5785	7.52815	0.389413	12.1285	1.72539	6.2656	0.561214	5.59621	1.2934	1.03283	2.39773	987.187	6.96083	4.94293	1.01949	9.45901	15.7854	3.32346	7.06332
TCGA.BP.4762.01A.02R.1289.07	10.2568	23.3974	5.99652	28.7222	1.20465	25.7718	3.38006	14.545	1.60348	0.0406331	9.6982	0.0636372	28.6445	1.83361	0.23815	53.8296	0.276881	2.31826	26.3267	6.13716	0.095056	0.473947	0.201414	0.151803	4.97229	0.028595	0.387119	0.0520263	220.914	15.5644	41.4134	8.79226	0.454709	13.908	1.87305	5.70992	0.560347	5.72779	1.29366	1.00577	3.70711	587.817	7.58611	6.28923	1.01786	9.40357	18.2326	5.07669	11.2872
TCGA.B8.5162.01A.01R.1420.07	10.0221	26.5532	8.33021	34.8329	1.10562	25.8633	2.85056	14.8489	1.63462	0.0382517	11.7129	0.0487172	33.1135	1.58657	0.173319	60.0735	0.254996	2.14054	25.4818	6.19212	0.0827788	0.438909	0.185457	0.305007	9.79311	0.0292638	0.567656	0.0658269	231.242	16.7092	64.5793	9.42491	0.486032	12.9488	2.30069	4.35202	0.557945	5.91137	1.29355	1.01268	4.91173	505.193	8.17835	7.51968	1.02864	9.3348	21.6088	9.09031	15.8402
TCGA.BP.4334.01A.01R.1289.07	11.3894	23.9343	8.44154	36.618	1.09746	25.8572	2.89452	18.3772	1.58776	0.0508029	9.29002	0.0668085	31.3806	1.69657	0.166515	47.5007	0.306811	2.24242	25.5214	5.98262	0.114563	0.45505	0.26825	0.31479	13.6112	0.0286244	0.490713	0.137088	189.988	15.8659	67.7121	8.90295	0.46142	11.2416	2.07353	4.28385	0.559554	5.70051	1.29269	0.956943	3.57157	654.218	7.63482	6.33543	1.06402	9.329	20.7034	7.85407	9.01674
TCGA.BP.4163.01A.02R.1325.07	10.301	22.8153	4.62474	29.5867	1.20683	25.7685	3.14462	15.7195	1.55294	0.0414573	9.28688	0.0806685	25.5561	1.62176	0.268256	44.6222	0.281902	2.34934	25.8696	5.84437	0.091842	0.451309	0.223808	0.183647	6.89239	0.028224	0.357754	0.100526	213.697	15.8361	41.6543	8.57977	0.414388	12.6323	1.86802	5.77904	0.563928	5.77464	1.29363	1.00387	3.32205	816.4	7.93273	6.39664	1.03008	9.5223	17.9955	4.03277	8.6742
TCGA.BP.5006.01A.01R.1334.07	9.77438	24.2406	4.90685	29.3622	1.1562	25.7611	2.66287	15.109	1.54057	0.0359268	10.5491	0.0664701	27.3757	1.48006	0.20949	46.723	0.2694	2.19986	25.6972	5.95011	0.070943	0.419358	0.200151	0.156043	6.39885	0.0284466	0.397238	0.0639027	208.434	15.1505	40.817	8.30332	0.415505	12.1646	1.849	5.30788	0.560965	5.63463	1.29344	1.01818	3.03416	951.854	7.74586	5.87826	1.01612	9.41511	17.2628	4.37581	8.73339
TCGA.CJ.5671.01A.11R.1541.07	13.6284	22.1304	11.0613	32.0129	1.24963	25.7938	4.59313	19.4018	1.68837	0.0608939	8.25883	0.0732769	28.0055	3.20655	0.188385	61.9405	0.353234	2.44426	26.757	6.25502	0.210321	0.566457	0.296343	0.305077	10.8964	0.0291121	0.56377	0.0824717	223.722	15.7094	61.234	9.90652	0.482842	12.0176	1.97729	4.56802	0.560541	5.52247	1.29315	0.996818	4.93428	677.655	6.93179	6.69502	1.05214	9.34728	19.4207	5.89718	13.1793
TCGA.A3.3316.01A.01R.0864.07	10.4136	25.1046	5.4778	31.0732	1.24606	25.8178	3.98057	14.2899	1.64876	0.0438908	11.3799	0.0560899	28.6122	2.29629	0.245765	63.5898	0.254695	2.38765	25.8558	6.09775	0.0842168	0.496759	0.182926	0.194883	6.91046	0.0289247	0.499209	0.0497107	236.458	16.4451	51.7686	8.87032	0.472109	12.3399	2.12846	4.18409	0.557722	5.76722	1.29369	1.01657	3.12609	633.265	8.6436	7.24301	0.972178	9.36136	18.4488	7.36828	12.1456
TCGA.EU.5906.01A.11R.1672.07	9.28845	24.0406	3.90046	27.0239	1.23215	25.7459	3.1028	12.6412	1.55144	0.0344741	10.812	0.0614495	25.7329	1.63388	0.282271	51.2842	0.243947	2.31725	26.2371	6.01106	0.065195	0.445652	0.165661	0.120056	3.74759	0.0284329	0.372374	0.0439981	218.007	15.4693	34.5114	8.30983	0.411963	14.0171	1.81654	5.76346	0.561679	5.75126	1.29383	1.03252	2.94144	779.354	8.27076	6.2301	0.990405	9.41577	16.8848	3.80791	9.32491
TCGA.B0.5088.01A.01R.1334.07	13.1461	21.9274	7.32904	33.4261	1.23799	25.8181	4.3683	19.0605	1.61759	0.0642942	8.26236	0.0809189	25.9554	2.90105	0.219976	54.0955	0.325248	2.53878	26.4456	5.96336	0.174693	0.548836	0.292438	0.255134	9.10626	0.0286212	0.468486	0.101782	203.052	15.3973	53.2661	9.12116	0.447423	11.6668	2.02608	4.83482	0.562001	5.39978	1.29321	0.988655	3.49417	896.08	6.60704	5.76619	1.0446	9.38627	18.4754	4.78205	10.0393
TCGA.B4.5843.01A.11R.1672.07	8.94395	24.6682	3.36467	25.6831	1.21427	25.7432	3.01102	12.4335	1.52893	0.0322531	11.7472	0.0605881	25.7373	1.5917	0.287457	53.0716	0.22691	2.30142	25.9564	5.9082	0.0566472	0.428737	0.154064	0.147275	4.73904	0.0284591	0.404828	0.0530342	223.939	15.9566	37.3855	8.3145	0.414554	13.2215	1.95025	5.54615	0.561764	5.95476	1.29402	1.04701	3.13648	741.691	8.92511	6.99175	0.987156	9.48769	17.5064	4.42364	9.65958
TCGA.BP.4787.01A.01R.1305.07	11.5922	22.5779	6.7249	28.4308	1.21262	25.7508	3.63687	17.5955	1.60166	0.0473704	9.17302	0.0750078	27.6567	2.34338	0.200659	54.0152	0.314335	2.35199	26.2896	6.07398	0.118602	0.491149	0.251269	0.219288	8.49534	0.0285429	0.442406	0.0768969	221.934	15.4464	48.3509	9.13759	0.465629	11.1697	1.9503	4.84918	0.560733	5.79326	1.29347	1.00415	3.61814	768.873	7.84732	6.42381	1.03901	9.44777	18.0533	5.3684	11.028
TCGA.B2.4098.01A.02R.1325.07	9.78929	22.3906	4.07514	25.1319	1.10014	25.8046	3.35977	15.7803	1.49918	0.0434677	9.41338	0.0818802	30.702	1.60505	0.296597	51.2361	0.239747	2.44816	25.7165	5.62508	0.0983933	0.448234	0.212022	0.257986	9.56792	0.0284404	0.42228	0.120975	192.683	16.0439	51.2444	8.70556	0.40994	13.4396	2.16441	5.11512	0.561761	5.97995	1.29386	0.987757	3.96278	673.404	8.70766	7.08375	1.00934	9.46007	19.475	6.48199	8.92131
TCGA.MW.A4EC.01A.11R.A266.07	10.027	22.6687	3.68006	27.215	1.21246	25.7348	2.98164	14.6011	1.49331	0.0378462	9.66615	0.0769312	23.0274	1.71038	0.27117	45.3928	0.260416	2.3694	26.3678	5.80414	0.0784783	0.443662	0.198757	0.101951	3.9037	0.0280773	0.343203	0.0484538	199.757	14.4504	31.1971	7.93001	0.400368	12.7298	1.67165	5.89033	0.562205	5.32471	1.29337	1.01526	2.33327	1051.04	7.12677	4.90111	1.00527	9.41918	15.8167	3.29626	6.7325
TCGA.CW.6090.01A.11R.1672.07	9.46755	25.3226	4.73647	29.1813	1.19801	25.7679	3.00286	13.7194	1.59181	0.036422	11.7851	0.055986	29.4524	1.69756	0.212648	53.551	0.257018	2.22462	25.5853	6.10275	0.0589135	0.437115	0.175372	0.141354	4.82723	0.0285841	0.433074	0.0420375	219.679	15.3441	39.6125	8.31545	0.434003	13.3431	1.90696	4.8989	0.559089	5.68528	1.29343	1.03016	2.88869	747.301	7.83153	5.90573	0.987018	9.32792	17.2663	4.91804	11.1445
TCGA.B0.5120.01A.01R.1420.07	10.8347	23.6629	5.11757	30.6241	1.29935	25.7644	3.78985	14.8272	1.62101	0.0443254	10.1512	0.065365	24.979	2.30076	0.248034	53.8643	0.285355	2.39994	26.265	6.1017	0.0883267	0.498189	0.204562	0.164554	5.0866	0.0286906	0.465107	0.0536231	222.958	15.6697	42.9667	8.83277	0.455009	13.4376	1.84374	4.94266	0.560986	5.51639	1.29341	1.01264	3.05896	705.957	7.48695	6.20096	0.99658	9.34365	17.3967	4.46447	10.5131
TCGA.CJ.4642.01B.01R.1305.07	13.0212	23.1445	8.09683	38.9843	1.36361	25.8359	4.6082	15.6929	1.69252	0.059597	8.75322	0.0611238	22.7135	3.09798	0.239868	57.2377	0.318212	2.53568	27.1093	6.28942	0.15764	0.58938	0.237291	0.218893	6.10398	0.0289661	0.516421	0.0692714	219.236	16.0553	54.2114	9.07697	0.533566	11.8522	2.0486	5.13214	0.560786	5.2707	1.29346	0.977243	3.63502	518.574	6.38334	6.52938	1.0403	9.38067	19.5998	7.22119	11.7318
TCGA.BP.4781.01A.01R.1305.07	10.0267	22.6727	4.14785	23.7116	1.23398	25.7328	3.83853	14.377	1.56058	0.0398416	9.99527	0.0727535	26.9005	2.10457	0.297479	57.3964	0.254449	2.44496	26.3815	5.92847	0.0892533	0.479857	0.189969	0.169569	5.84483	0.0285378	0.428231	0.0572655	228.123	15.957	41.2293	8.82155	0.452053	13.0539	1.90207	5.1258	0.561489	5.87112	1.29383	1.02034	3.72273	628.862	8.86266	7.03721	0.999851	9.46967	17.7664	5.41161	10.6614
TCGA.BP.5190.01A.01R.1426.07	10.1956	23.6774	5.20648	29.7545	1.09099	25.7608	2.41061	17.7226	1.50396	0.0402816	10.0619	0.0750578	29.8827	1.44393	0.164882	42.0047	0.295162	2.16183	25.2652	5.83952	0.071182	0.403156	0.245428	0.331217	15.7066	0.0285104	0.47205	0.156995	205.305	15.4104	57.4939	8.72184	0.450047	9.61634	2.15219	4.95332	0.561252	5.87518	1.29355	1.01491	3.61767	897.263	7.2202	6.79973	1.0542	9.52549	18.3875	5.57726	9.76649
TCGA.A3.3374.01A.02R.1325.07	11.051	23.8154	7.90588	32.5078	1.06664	25.8622	3.11438	17.6376	1.56597	0.049003	9.56449	0.0640071	33.1684	1.80618	0.180405	55.2467	0.272996	2.29573	25.7619	5.92938	0.122309	0.461523	0.24152	0.287794	8.99009	0.0287335	0.48557	0.096856	182.06	15.4216	59.3524	9.33189	0.416467	14.082	2.13057	4.83831	0.560052	5.90199	1.293	0.978186	4.29817	609.106	7.79781	6.00253	1.06213	9.26331	20.9228	6.34357	10.8165
TCGA.CJ.4634.01A.02R.1325.07	10.442	23.2903	4.03748	28.9952	1.30515	25.7646	3.86371	14.0921	1.58124	0.0422132	10.0931	0.0701892	23.1321	2.18041	0.312486	53.0617	0.260756	2.47664	26.3606	5.92968	0.0875494	0.493691	0.190658	0.128278	3.93531	0.0284226	0.402268	0.0490983	215.701	15.4668	35.3694	8.43453	0.413656	14.1834	1.78122	5.51569	0.562452	5.46859	1.29368	1.01923	2.74959	854.271	7.71357	5.87586	0.980023	9.3946	16.6882	3.66019	8.59839
TCGA.BP.4965.01A.01R.1334.07	9.20848	24.1274	4.21906	26.4143	1.21747	25.7329	2.96882	12.834	1.55948	0.0332985	10.851	0.06097	26.9068	1.55978	0.259555	51.0086	0.25109	2.25928	26.1558	6.07184	0.0637862	0.436295	0.168188	0.136771	4.91554	0.0284449	0.372021	0.0525001	226.881	15.7356	38.0442	8.45849	0.4375	12.1714	1.86914	5.55439	0.561034	5.85744	1.29383	1.02182	3.02526	738.204	8.34803	6.79614	0.995489	9.48077	17.3133	5.01445	10.03
TCGA.BP.4991.01A.01R.1334.07	9.68884	24.6103	4.25792	30.6223	1.2787	25.8011	3.7356	12.4595	1.61416	0.0404541	11.0215	0.0564073	26.5083	1.94645	0.303464	56.2156	0.243149	2.41976	26.1315	6.07311	0.0712269	0.487238	0.165464	0.129724	4.24512	0.0286355	0.431871	0.0414111	224.56	16.1073	40.5825	8.54987	0.444791	13.9258	1.87399	4.7664	0.55954	5.54299	1.29352	1.01705	2.70061	674.978	8.33985	6.5087	0.963717	9.33714	17.3621	4.97625	9.48446
TCGA.BP.4766.01A.01R.1289.07	10.4201	23.438	4.47473	29.4084	1.27285	25.7521	3.36224	14.3825	1.56663	0.0388024	10.0148	0.0693595	22.7727	1.95283	0.272099	50.488	0.268627	2.37005	26.425	5.97422	0.0871382	0.470309	0.194146	0.151725	4.9441	0.0284503	0.419254	0.0620068	211.148	15.5735	38.9304	8.33542	0.404739	13.3174	1.79469	5.37351	0.563229	5.57607	1.29344	1.01865	3.0212	900.003	8.05423	6.04118	1.00863	9.40826	17.488	3.78274	8.43398
TCGA.EU.5907.01A.11R.1672.07	9.31793	24.2149	3.3796	23.8278	1.20222	25.7139	3.02892	14.6532	1.52336	0.0329981	11.6138	0.0741153	25.8274	1.66093	0.265352	51.5086	0.244304	2.27758	25.4825	5.77229	0.061032	0.416963	0.179109	0.139929	5.39668	0.028256	0.407106	0.0483071	228.134	15.5731	33.5394	8.04233	0.402597	12.7589	1.74002	5.08183	0.561882	5.66648	1.29365	1.03562	2.9492	1097.3	8.94025	6.09861	0.969277	9.49898	16.7159	4.45688	8.57891
TCGA.DV.5567.01A.01R.1541.07	10.3157	22.9722	4.489	29.6439	1.31332	25.7689	3.8667	13.4862	1.60468	0.0421487	9.51714	0.0684968	23.8818	2.01276	0.328972	51.5584	0.268051	2.46849	26.5631	6.03762	0.0937154	0.501656	0.190614	0.140979	4.34129	0.0284866	0.414359	0.0595053	205.861	15.6407	38.8758	8.64636	0.436423	14.773	1.74501	5.67944	0.562518	5.51667	1.29345	0.996439	3.23086	603.4	7.8447	6.22429	1.00593	9.37229	17.759	4.45538	8.20244
TCGA.BP.4986.01A.01R.1334.07	11.1171	22.8297	5.48658	27.5939	1.31923	25.7557	4.50154	14.4735	1.63611	0.0456746	9.63823	0.065527	25.2145	2.7286	0.281089	62.4113	0.277479	2.50168	26.8918	6.1626	0.113273	0.537499	0.198896	0.167871	5.64163	0.0287607	0.464804	0.0520435	233.269	16.2057	45.5241	9.0788	0.490396	12.1703	1.93109	4.62296	0.560242	5.57185	1.29366	0.996122	3.30651	641.411	8.02858	6.98557	0.9864	9.39432	18.0867	6.73439	11.7467
TCGA.A3.3357.01A.02R.1420.07	9.10899	25.6067	3.46591	31.1073	1.18156	25.8044	2.83602	13.6054	1.54094	0.0367034	12.1074	0.0611479	27.4463	1.45988	0.254963	47.4892	0.235463	2.27649	25.0615	5.79443	0.052082	0.417554	0.171577	0.181683	6.69571	0.0282119	0.370949	0.0802815	221.111	16.3241	42.3919	8.25913	0.414157	10.714	2.1165	4.92685	0.56167	5.9404	1.29376	1.01557	2.43447	994.842	8.80902	6.5602	0.99242	9.53909	18.0854	5.83079	9.50468
TCGA.BP.4961.01A.01R.1334.07	10.4422	23.8466	5.22377	29.6315	1.25994	25.796	3.92318	14.1382	1.62029	0.0419703	10.2106	0.0635165	26.0219	2.11517	0.290223	58.7567	0.257811	2.42482	26.3115	6.03796	0.100065	0.497729	0.188184	0.141461	4.48074	0.0286386	0.4235	0.0434798	224.281	15.8606	39.7376	8.7447	0.435044	14.5607	1.81658	5.11741	0.560586	5.53387	1.29359	1.00865	3.25789	724.116	8.18845	6.26896	0.980574	9.36247	17.6921	4.66737	9.7748
TCGA.B8.4151.01A.01R.1188.07	9.38525	24.1214	3.46433	27.7748	1.15423	25.746	2.54928	15.076	1.48576	0.0347499	10.9731	0.0744509	25.6062	1.39575	0.23405	43.1101	0.25312	2.23519	25.3659	5.71486	0.058653	0.400435	0.194546	0.116029	4.66832	0.027898	0.328711	0.0578007	199.906	14.6056	31.028	7.63347	0.374172	11.9225	1.75128	5.78306	0.562181	5.57754	1.29344	1.02512	2.20301	1328.51	7.66804	5.00753	0.998515	9.48057	16.0858	3.4744	6.89012
TCGA.B8.A54F.01A.11R.A266.07	10.7275	22.8673	4.64847	31.7593	1.33635	25.7717	3.95382	14.1549	1.62216	0.0477812	9.34735	0.0691987	24.394	2.18158	0.294276	48.7667	0.291023	2.48414	26.3874	6.08238	0.0896482	0.514206	0.209176	0.139736	4.77206	0.0284529	0.402175	0.0636416	213.256	15.4843	41.2426	8.63786	0.458107	13.0422	1.81054	5.1049	0.561698	5.44932	1.29335	0.989692	2.5191	637.841	7.29786	5.93033	1.00161	9.34967	16.8027	4.38913	8.7593
TCGA.B0.5083.01A.02R.1420.07	10.1537	24.6969	7.7332	32.3429	1.09167	25.8729	3.26165	15.27	1.61728	0.0447199	10.2283	0.0559861	35.3537	1.63756	0.20866	58.7202	0.256084	2.28126	25.6492	6.06573	0.103517	0.464096	0.204176	0.260397	9.29675	0.0288951	0.459012	0.0800848	211.411	16.3506	62.4931	9.16742	0.46164	14.0843	2.19708	4.84105	0.557401	5.99656	1.29346	0.979858	4.41835	410.078	8.17032	7.27134	1.02119	9.34525	21.2942	9.16943	11.9805
TCGA.CJ.4899.01A.01R.1334.07	11.3873	22.9498	5.66643	30.1039	1.33369	25.7958	4.86851	14.2891	1.65454	0.0499499	9.48049	0.0637371	24.8758	2.85475	0.306273	63.6676	0.272136	2.57569	26.9233	6.14315	0.126371	0.562321	0.199056	0.141824	3.95403	0.0286435	0.423603	0.0411217	229.803	16.0346	39.8859	9.00749	0.45709	14.2515	1.84496	5.14431	0.561298	5.48431	1.29352	1.00996	3.36233	670.719	7.86717	6.27276	0.993899	9.3673	17.8966	4.53431	11.0769
TCGA.B0.4839.01A.01R.1305.07	11.623	23.171	8.99149	32.543	1.09889	25.7928	2.78233	19.6974	1.57779	0.0475259	8.96525	0.0743182	31.1635	1.75228	0.149136	46.7289	0.335725	2.18414	25.6726	6.03583	0.118462	0.444409	0.292124	0.348296	15.9718	0.0287361	0.49328	0.135406	203.438	15.1984	63.7361	9.29719	0.482827	10.3643	2.07435	4.81871	0.559615	5.73068	1.29321	0.98196	4.26309	722.961	6.7849	6.41199	1.07873	9.42424	19.3966	6.78148	10.7755
TCGA.B0.4822.01A.01R.1277.07	15.2465	22.5986	11.221	37.1578	1.29913	25.8282	5.09522	21.6842	1.72062	0.0758375	8.465	0.077807	25.9887	3.94922	0.178356	60.7116	0.38002	2.51268	26.3017	6.15918	0.227203	0.595208	0.34164	0.38386	15.3639	0.0291777	0.659555	0.101952	221.216	15.766	70.0656	9.58578	0.519821	9.90803	2.04126	3.77569	0.559354	5.1642	1.29286	0.970292	3.86442	891.944	6.28505	6.3785	1.03461	9.32307	19.1828	8.13922	11.9686
TCGA.CZ.4866.01A.01R.1503.07	9.52108	23.3649	3.32764	23.9263	1.2367	25.7308	3.49777	14.1789	1.53618	0.0359528	10.7533	0.0774015	25.0877	1.80108	0.32851	52.8671	0.241351	2.40413	25.8447	5.75911	0.0731614	0.447223	0.180156	0.157029	5.40812	0.02812	0.357628	0.0693064	220.307	16.0048	36.4798	8.04409	0.390261	12.3273	1.87596	5.50286	0.562906	5.89761	1.29397	1.00411	2.8093	965.406	9.12008	6.68509	0.972473	9.57384	17.641	5.17896	8.18882
TCGA.B0.4813.01A.01R.1277.07	10.7501	24.8606	5.7328	34.6758	1.23906	25.8172	3.41161	15.3232	1.62668	0.0444523	10.7113	0.0609824	26.4664	2.00795	0.221209	52.5764	0.279049	2.32145	25.7195	6.05253	0.0848031	0.475736	0.206788	0.163803	6.82289	0.0287883	0.511382	0.0504932	216.004	15.687	48.1904	8.5028	0.454933	11.8164	1.86501	4.1044	0.558841	5.22305	1.2929	0.996021	2.73275	852.836	7.76011	5.85643	0.987137	9.29719	17.9322	6.57122	8.81803
TCGA.CZ.4860.01A.01R.1305.07	9.06294	27.0734	3.40568	28.0864	1.21206	25.8141	3.33633	12.2193	1.55602	0.0310695	14.0515	0.0517616	24.4632	1.85147	0.302753	68.2607	0.194407	2.3217	25.6302	5.80852	0.0587448	0.435503	0.132425	0.0948226	1.95236	0.02794	0.344201	0.022778	221.862	16.3353	25.909	7.59255	0.342461	16.8056	1.78146	4.74844	0.56277	5.94456	1.29329	1.02319	2.19749	1202.09	11.2601	5.06616	0.963864	9.31345	18.6334	3.77739	9.61687
TCGA.AK.3456.01A.02R.1325.07	8.56816	23.3257	3.14996	22.8489	1.02555	25.8146	2.78577	14.1996	1.43405	0.0356899	10.5611	0.075041	32.895	1.20212	0.313745	50.7339	0.20177	2.3676	25.3324	5.46428	0.0709395	0.400171	0.175011	0.160442	7.42326	0.0282352	0.37748	0.0701191	200.399	15.7859	42.507	8.1257	0.386428	14.5156	2.01957	5.27191	0.559196	5.8057	1.29381	1.02737	3.45103	716.009	8.81965	6.47917	0.969691	9.48223	18.0552	5.06394	7.29947
TCGA.BP.4354.01A.02R.1289.07	10.1355	25.5797	5.99348	29.2373	1.27155	25.7742	3.56903	12.8365	1.64048	0.0336654	11.7723	0.0505754	24.7615	2.16892	0.244671	68.7472	0.243091	2.27696	26.6764	6.27517	0.0863633	0.480793	0.155593	0.138441	3.43317	0.0288285	0.466469	0.0318748	232.583	16.4846	39.5325	8.62919	0.432214	13.916	1.91129	4.75181	0.560997	5.78487	1.29358	1.00789	3.33738	724.461	9.24296	6.57839	0.988587	9.32125	19.6989	6.58119	13.0959
TCGA.BP.5184.01A.01R.1426.07	10.4453	23.1324	5.1902	29.0311	1.20576	25.7647	3.28945	15.3111	1.57083	0.0425301	9.65483	0.0693548	27.228	1.88043	0.232965	50.0066	0.281522	2.34272	26.155	6.00829	0.0893041	0.467126	0.213818	0.165816	5.80588	0.028512	0.402573	0.0642864	214.46	15.3406	42.0608	8.65981	0.435206	12.9296	1.87173	5.53416	0.561392	5.65623	1.29354	1.01498	3.35354	750.655	7.41951	6.11193	1.02072	9.41884	17.5367	4.27535	9.91079
TCGA.BP.4801.01A.02R.1420.07	11.2013	22.8267	5.75728	29.3167	1.22739	25.7784	3.80815	15.9533	1.59203	0.0475286	9.39895	0.0694947	26.7454	2.33433	0.235548	55.4707	0.285133	2.42875	26.4458	6.03002	0.111555	0.502577	0.223248	0.185672	5.96529	0.0286402	0.443055	0.0613343	217.033	15.4189	44.1794	9.01601	0.430714	13.3657	1.94902	5.28255	0.561397	5.68054	1.2936	1.02262	3.67061	740.961	7.46996	6.15505	1.01806	9.39737	17.9297	4.24871	10.9886
TCGA.A3.A6NI.01A.11R.A33J.07	12.2881	21.5543	5.16518	30.0072	1.28585	25.7309	3.60563	18.1465	1.5515	0.0485481	8.40462	0.0939813	20.8648	2.43552	0.23864	46.0156	0.324629	2.44828	26.6286	5.87242	0.130323	0.496657	0.270911	0.137397	5.33305	0.0280696	0.361171	0.0735879	200.163	14.5348	34.7799	8.36142	0.395089	11.3064	1.66391	5.71511	0.564585	5.28582	1.29314	1.00132	2.56054	1358.14	6.76076	4.8861	1.03771	9.45832	16.327	3.14474	7.05989
TCGA.CW.5588.01A.01R.1541.07	10.7013	23.1337	6.9868	28.524	1.19262	25.76	3.35125	16.3129	1.62018	0.0419853	9.38331	0.0705636	29.5272	1.84931	0.213977	52.4423	0.303215	2.27455	26.0558	6.12939	0.10706	0.468551	0.230691	0.230322	8.71868	0.0287266	0.437781	0.0785947	229.458	15.8417	50.8325	9.18946	0.460524	12.3023	1.89385	5.25848	0.5609	5.88514	1.29349	1.00798	4.40931	606.728	8.01073	7.17892	1.03993	9.46657	18.7154	5.45249	11.3873
TCGA.B8.4621.01A.01R.1503.07	9.42258	21.1766	3.77572	22.0334	1.06345	25.7342	2.72025	16.737	1.4446	0.0389602	8.61948	0.101684	31.0399	1.26924	0.266115	41.9133	0.261397	2.333	25.6376	5.57158	0.0877958	0.407474	0.236975	0.296142	13.3829	0.0283461	0.425834	0.182656	185.609	15.4537	51.2359	8.79098	0.416213	13.1701	2.03347	5.8159	0.562767	6.14591	1.29401	1.00257	4.65393	606.09	8.3618	7.44628	1.03968	9.54045	18.5413	5.14214	7.59982
TCGA.B0.5075.01A.01R.1334.07	9.71683	24.5543	3.96967	30.5182	1.14432	25.7905	2.69159	15.7657	1.51553	0.0381471	10.992	0.0723161	26.8585	1.45431	0.227408	44.6685	0.25615	2.25231	25.1312	5.7136	0.065443	0.411306	0.204692	0.22893	8.84648	0.0282328	0.390814	0.106733	215.214	15.936	44.6353	8.40194	0.407221	10.8013	2.06282	5.23377	0.56298	5.84775	1.29362	1.02145	3.098	1065.91	8.15285	6.39336	1.02631	9.56639	18.3957	4.80923	9.33557
TCGA.CJ.5677.01A.11R.1541.07	12.3256	23.088	9.42843	31.1754	1.18764	25.7743	3.44877	19.2441	1.63063	0.046803	9.05635	0.0746732	27.3984	2.28097	0.174952	55.0146	0.333467	2.26612	26.1964	6.12139	0.151147	0.485217	0.275001	0.242898	9.49233	0.0285671	0.433335	0.0855068	219.657	15.5249	50.4752	9.13896	0.429861	11.0266	1.93749	4.9719	0.562023	5.68793	1.29319	0.994073	4.08788	955.173	7.42119	5.93243	1.05668	9.46086	19.4625	5.67538	11.8595
TCGA.CZ.5457.01A.01R.1503.07	9.49603	23.2697	4.27512	25.0462	1.13931	25.7633	3.07236	14.3154	1.51783	0.0367206	10.1762	0.0690963	28.8494	1.5856	0.264162	52.5425	0.242334	2.32871	26.0503	5.85101	0.0803651	0.437636	0.186328	0.154182	5.47745	0.0284124	0.399182	0.0548827	216.335	15.6581	39.6568	8.29119	0.432388	14.361	1.8595	5.38768	0.561148	5.77607	1.29361	1.02361	3.78996	656.279	8.53863	6.31428	1.0118	9.42573	17.9188	4.41555	9.61101
TCGA.BP.4972.01A.01R.1334.07	10.1356	24.0673	5.14682	30.0463	1.20324	25.8011	3.49918	14.2015	1.59396	0.0430174	10.4277	0.0600049	28.8986	1.94358	0.243339	55.4088	0.259226	2.36902	26.0502	6.04891	0.0824748	0.477367	0.190932	0.187234	5.72365	0.0286527	0.437394	0.0594231	223.089	16.0429	45.8436	8.97397	0.454116	13.2279	2.01874	5.04453	0.560547	5.84543	1.29365	1.01996	3.55265	634.106	8.16012	6.826	1.01083	9.39836	18.4194	5.02846	11.6832
TCGA.CZ.5454.01A.01R.1503.07	8.94472	25.4934	3.84449	28.5026	1.13202	25.7865	2.64824	13.1267	1.51639	0.0341036	12.1433	0.0552114	29.3255	1.45588	0.220565	51.4611	0.228204	2.22219	25.5222	5.9088	0.0522367	0.411244	0.16167	0.150513	4.82648	0.0283219	0.396163	0.0518448	211.072	15.5662	39.7952	8.26074	0.420618	13.0635	2.06221	5.01189	0.559987	5.95978	1.29361	1.03218	2.68311	743.976	8.62247	5.93116	1.0075	9.38451	17.8112	4.60492	10.1718
TCGA.A3.3363.01A.01R.0864.07	8.42368	22.164	2.3238	21.8435	1.12225	25.7233	2.53901	13.2004	1.39836	0.0309649	9.83969	0.0916887	24.4005	1.10482	0.389656	40.3465	0.214899	2.36985	25.8505	5.43825	0.0608968	0.388905	0.171873	0.0849123	3.73685	0.0276535	0.280653	0.061676	176.943	14.5027	26.4546	7.3496	0.348611	14.4462	1.68001	6.52926	0.563248	5.58749	1.29379	1.00588	2.21133	984.82	8.43708	4.98157	0.982549	9.48464	15.9179	3.48035	4.67042
TCGA.BP.4807.01A.01R.1305.07	9.83033	23.3457	4.26003	26.8221	1.198	25.7626	3.36133	14.3537	1.5531	0.0404074	10.2166	0.0681041	28.0496	1.81564	0.263016	51.9789	0.256939	2.37469	26.0085	5.92654	0.077212	0.459489	0.192728	0.167639	5.71295	0.0284038	0.399247	0.0640561	219.208	15.6382	40.7663	8.70902	0.43932	12.6537	1.92278	5.44568	0.561298	5.81732	1.29372	1.01915	3.2994	707.927	8.016	6.51206	1.00692	9.47652	17.6757	4.87066	10.0673
TCGA.A3.3322.01A.02R.1325.07	10.0762	24.4218	3.98806	32.4407	1.2465	25.7894	3.16182	14.0792	1.55724	0.0410116	10.8194	0.0635889	24.2456	1.83183	0.253256	47.8923	0.258849	2.35873	25.8566	5.91311	0.0676671	0.45709	0.188507	0.163678	5.79517	0.0285232	0.442101	0.0633646	220.826	15.8902	43.9946	8.45912	0.442837	12.3057	1.93756	4.6547	0.561219	5.55483	1.29344	1.01813	2.56643	825.735	7.97682	6.2029	0.995469	9.37914	17.2105	4.25166	9.17717
[truncated: 300 more columns]
